# Supplementary material for: Poly[(μ6-benzene-1,3,5-tri­carboxyl­ato-κ6 O 1:O 1′:O 3:O 3′:O 5:O 5′)tris­(N,N-di­methyl­formamide-κO)tris­(μ3-formato-κ3 O:O:O′)trizinc(II)]
Source: Acta Crystallogr Sect E Struct Rep Online. 2013 Oct 26;69(Pt 11):m619. doi: 10.1107/S1600536813028687 (PMC3919546; doi:10.1107/S1600536813028687)
Supplement: Supplementary file 1 [file e-69-0m619-sup1.cif]

##############################################################################
#                                                                            #
# This CIF contains the data in a paper accepted for publication in          #
# Acta Crystallographica Section E. It conforms to the requirements of       #
# Notes for Authors for Acta Crystallographica Section E, and has been       #
# peer reviewed under the auspices of the IUCr Commission on Journals.       #
#                                                                            #
# Full details of the Crystallographic Information File format               #
# are given in the paper "The Crystallographic Information File (CIF):       #
# a New Standard Archive File for Crystallography" by S. R. Hall, F. H.      #
# Allen and I. D. Brown [Acta Cryst. (1991), A47, 655-685].                  #
#                                                                            #
# The current version of the core CIF dictionary is obtainable from          #
# ftp://ftp.iucr.org/pub/cif_core.dic.                                       #
#                                                                            #
# Software is freely available for graphical display of the structure(s)     #
# in this CIF. For information consult the CIF software page                 #
# http://www.iucr.org/resources/cif/software.                                #
#                                                                            #
# This file may be used for bona fide research purposes within the           #
# scientific community so long as proper attribution is given to the journal # 
# article from which it was obtained.                                        #
#                                                                            #
##############################################################################
data_global
_audit_creation_method     'form.cif (version 2.0)'
_journal_data_validation_number     ?
_journal_date_recd_electronic     2013-09-20
_journal_date_accepted     2013-10-18
_journal_name_full     'Acta Crystallographica, Section E'
_journal_year     2013
_journal_volume     69
_journal_issue     11
_journal_page_first     m619
_journal_page_last     m619
_journal_paper_category     QM
_journal_paper_doi     10.1107/S1600536813028687
_journal_coeditor_code     CV5429
_publ_contact_author_name     'Yang, Jin Kuk'
_publ_contact_author_address
;
Department of Chemistry, Soongsil University, 369 Sangdo-Ro, Dongjak-Gu,
Seoul 156-743, Republic of Korea
;
_publ_contact_author_email     jinkukyang@ssu.ac.kr
_publ_contact_author_fax     '+82-2-824-4383'
_publ_contact_author_phone     '+82-2-820-0433'
_publ_section_title
;\
Poly[(\m~6~-benzene-1,3,5-tricarboxylato-\k^6^<i>O</i>^1^:<i>O</i>^1'^:\
<i>O</i>^3^:<i>O</i>^3'^:<i>O</i>^5^:<i>O</i>^5'^)tris(<i>N</i>,<i>N</i>-\
dimethylformamide-\k<i>O</i>)tris(\m~3~-formato-\
\k^3^<i>O</i>:<i>O</i>:<i>O</i>')trizinc(II)]
;
loop_
    _publ_author_name
    _publ_author_footnote
    _publ_author_address
    'Sim, Jaeung' .
;
Department of Chemistry, Soongsil University, 369 Sangdo-Ro, Dongjak-Gu,
Seoul 156-743, Republic of Korea
;
    'Kim, Taemin' .
;
Department of Chemistry, Soongsil University, 369 Sangdo-Ro, Dongjak-Gu,
Seoul 156-743, Republic of Korea
;
    'Yang, Jin Kuk' .
;
Department of Chemistry, Soongsil University, 369 Sangdo-Ro, Dongjak-Gu,
Seoul 156-743, Republic of Korea
;
data_I
_database_code_depnum_ccdc_archive     'CCDC 967215'
_chemical_name_systematic
;\
Poly[(\m~6~-benzene-1,3,5-tricarboxylato-\k^6^<i>O</i>^1^:<i>O</i>^1'^:\
<i>O</i>^3^:<i>O</i>^3'^:<i>O</i>^5^:<i>O</i>^5'^)tris(<i>N</i>,<i>N</i>-\
dimethylformamide-\k<i>O</i>)tris(\m~3~-formato-\
\k^3^<i>O</i>:<i>O</i>:<i>O</i>')trizinc(II)]
;
_chemical_name_common     ?
_chemical_formula_moiety     'C21 H27 N3 O15 Zn3'
_chemical_formula_sum     'C21 H27 N3 O15 Zn3'
_chemical_formula_structural     ?
_chemical_formula_analytical     ?
_chemical_formula_iupac     '[Zn3 (H C O2)3 (C9 H3 O6) (C3 H7 N O)3]'
_chemical_formula_weight     757.56
_chemical_melting_point     ?
_symmetry_cell_setting     trigonal
_symmetry_space_group_name_H-M     'P -3'
_symmetry_space_group_name_Hall     '-P 3'
loop_
    _symmetry_equiv_pos_as_xyz
    'x, y, z'
    '-y, x-y, z'
    '-x+y, -x, z'
    '-x, -y, -z'
    'y, -x+y, -z'
    'x-y, x, -z'
_cell_length_a     13.8594(17)
_cell_length_b     13.8594(17)
_cell_length_c     8.0100(14)
_cell_angle_alpha     90
_cell_angle_beta     90
_cell_angle_gamma     120
_cell_volume     1332.5(4)
_cell_formula_units_Z     2
_cell_measurement_reflns_used     2269
_cell_measurement_theta_min     2.365
_cell_measurement_theta_max     28.209
_cell_measurement_temperature     153(2)
_exptl_crystal_description     column
_exptl_crystal_colour     colorless
_exptl_crystal_size_max     0.100
_exptl_crystal_size_mid     0.020
_exptl_crystal_size_min     0.020
_exptl_crystal_size_rad     ?
_exptl_crystal_density_diffrn     1.888
_exptl_crystal_density_meas     ?
_exptl_crystal_density_method     ?
_exptl_crystal_F_000     768
_exptl_absorpt_coefficient_mu     2.760
_exptl_absorpt_correction_type     multi-scan
_exptl_absorpt_process_details     '(SADABS; Sheldrick, 2003)'
_exptl_absorpt_correction_T_min     0.770
_exptl_absorpt_correction_T_max     0.947
_exptl_special_details     ?
_diffrn_ambient_temperature     153(2)
_diffrn_radiation_type     MoK\a
_diffrn_radiation_wavelength     0.71073
_diffrn_radiation_source     'fine-focus sealed tube'
_diffrn_radiation_monochromator     graphite
_diffrn_measurement_device_type     'Bruker SMART APEX CCD'
_diffrn_measurement_method     'phi and omega scans'
_diffrn_detector_area_resol_mean     ?
_diffrn_reflns_number     7964
_diffrn_reflns_av_R_equivalents     0.1533
_diffrn_reflns_av_sigmaI/netI     0.0991
_diffrn_reflns_theta_min     1.697
_diffrn_reflns_theta_max     27.543
_diffrn_reflns_theta_full     25.242
_diffrn_measured_fraction_theta_max     0.984
_diffrn_measured_fraction_theta_full     1.000
_diffrn_reflns_limit_h_min     -17
_diffrn_reflns_limit_h_max     17
_diffrn_reflns_limit_k_min     -11
_diffrn_reflns_limit_k_max     18
_diffrn_reflns_limit_l_min     -9
_diffrn_reflns_limit_l_max     10
_diffrn_reflns_reduction_process     ?
_diffrn_standards_number     ?
_diffrn_standards_interval_count     ?
_diffrn_standards_interval_time     ?
_diffrn_standards_decay_%     ?
loop_
    _diffrn_standard_refln_index_h
    _diffrn_standard_refln_index_k
    _diffrn_standard_refln_index_l
    ? ? ?
_refine_special_details     ?
_reflns_number_total     2027
_reflns_number_gt     1563
_reflns_threshold_expression     'I > 2\s(I)'
_refine_ls_structure_factor_coef     Fsqd
_refine_ls_matrix_type     full
_refine_ls_R_factor_all     0.0543
_refine_ls_R_factor_gt     0.0398
_refine_ls_wR_factor_all     ?
_refine_ls_wR_factor_gt     0.0780
_refine_ls_wR_factor_ref     0.0893
_refine_ls_goodness_of_fit_all     0.809
_refine_ls_goodness_of_fit_ref     0.809
_refine_ls_restrained_S_all     0.809
_refine_ls_restrained_S_obs     ?
_refine_ls_number_reflns     2027
_refine_ls_number_parameters     127
_refine_ls_number_restraints     0
_refine_ls_number_constraints     0
_refine_ls_hydrogen_treatment     constr
_refine_ls_weighting_scheme     calc
_refine_ls_weighting_details
              'w=1/[\s^2^(Fo^2^)+(0.0317P)^2^+0.1686P] where P=(Fo^2^+2Fc^2^)/3'
_refine_ls_shift/su_max     0.000
_refine_ls_shift/su_mean     0.000
_refine_diff_density_max     0.721
_refine_diff_density_min     -0.792
_refine_ls_extinction_method     none
_refine_ls_extinction_coef     .
_refine_ls_abs_structure_details     ?
_refine_ls_abs_structure_Flack     ?
_refine_ls_abs_structure_Rogers     ?
loop_
    _atom_type_symbol
    _atom_type_description
    _atom_type_scat_dispersion_real
    _atom_type_scat_dispersion_imag
    _atom_type_scat_source
    'C' 'C' 0.0033 0.0016
                         'International Tables Vol C Tables 4.2.6.8 and 6.1.1.4'
    'H' 'H' 0.0000 0.0000
                         'International Tables Vol C Tables 4.2.6.8 and 6.1.1.4'
    'O' 'O' 0.0106 0.0060
                         'International Tables Vol C Tables 4.2.6.8 and 6.1.1.4'
    'F' 'F' 0.0171 0.0103
                         'International Tables Vol C Tables 4.2.6.8 and 6.1.1.4'
    'Cd' 'Cd' -0.8075 1.2024
                         'International Tables Vol C Tables 4.2.6.8 and 6.1.1.4'
_computing_data_collection     'SMART (Bruker, 1997)'
_computing_cell_refinement     'SAINT (Bruker, 1997)'
_computing_data_reduction     'SAINT (Bruker, 1997)'
_computing_structure_solution     'SHELXS97 (Sheldrick, 2008)'
_computing_structure_refinement     'SHELXL97 (Sheldrick, 2008)'
_computing_molecular_graphics     'CrystalMaker (CrystalMaker, 2013)'
_computing_publication_material     'publCIF (Westrip, 2010)'
loop_
    _atom_site_type_symbol
    _atom_site_label
    _atom_site_fract_x
    _atom_site_fract_y
    _atom_site_fract_z
    _atom_site_U_iso_or_equiv
    _atom_site_adp_type
    _atom_site_calc_flag
    _atom_site_occupancy
    _atom_site_disorder_assembly
    _atom_site_disorder_group
    Zn Zn1 0.01272(3) 0.23313(3) 0.39911(5) 0.01217(12) Uani d 1 . .
    O O1 -0.25265(17) 0.12229(17) 0.4805(3) 0.0160(5) Uani d 1 . .
    O O2 -0.10070(17) 0.28429(17) 0.4230(3) 0.0149(5) Uani d 1 . .
    O O3 -0.05005(17) 0.13366(17) 0.6162(3) 0.0140(5) Uani d 1 . .
    O O4 0.10436(18) 0.19215(19) 0.7680(3) 0.0162(5) Uani d 1 . .
    C C1 -0.2019(3) 0.2249(2) 0.4582(4) 0.0115(6) Uani d 1 . .
    C C2 -0.2697(3) 0.2816(2) 0.4691(4) 0.0113(6) Uani d 1 . .
    C C3 -0.3856(3) 0.2180(3) 0.4700(3) 0.0130(7) Uani d 1 . .
    H H3 -0.4213 0.1390 0.4712 0.016 Uiso calc 1 . .
    C C4 0.0026(3) 0.1477(3) 0.7513(4) 0.0140(7) Uani d 1 . .
    H H4 -0.0408 0.1214 0.8502 0.017 Uiso calc 1 . .
    O O5 0.07684(19) 0.32946(18) 0.1759(3) 0.0198(5) Uani d 1 . .
    N N1 0.0391(2) 0.3985(2) -0.0540(3) 0.0204(6) Uani d 1 . .
    C C5 0.0119(3) 0.3253(3) 0.0664(4) 0.0203(8) Uani d 1 . .
    H H5 -0.0626 0.2651 0.0699 0.024 Uiso calc 1 . .
    C C6 0.1529(3) 0.4921(3) -0.0652(5) 0.0286(9) Uani d 1 . .
    H H6A 0.1890 0.5051 0.0442 0.043 Uiso calc 1 . .
    H H6B 0.1514 0.5590 -0.1003 0.043 Uiso calc 1 . .
    H H6C 0.1948 0.4749 -0.1470 0.043 Uiso calc 1 . .
    C C7 -0.0372(3) 0.3837(3) -0.1897(4) 0.0294(9) Uani d 1 . .
    H H7A -0.1092 0.3163 -0.1697 0.044 Uiso calc 1 . .
    H H7B -0.0061 0.3762 -0.2956 0.044 Uiso calc 1 . .
    H H7C -0.0477 0.4485 -0.1951 0.044 Uiso calc 1 . .
loop_
    _atom_site_aniso_label
    _atom_site_aniso_U_11
    _atom_site_aniso_U_22
    _atom_site_aniso_U_33
    _atom_site_aniso_U_12
    _atom_site_aniso_U_13
    _atom_site_aniso_U_23
    Zn1 0.0082(2) 0.0087(2) 0.0197(2) 0.00431(16) 0.00015(15) 0.00033(15)
    O1 0.0128(12) 0.0101(11) 0.0253(13) 0.0060(10) -0.0020(10) 0.0021(10)
    O2 0.0088(11) 0.0097(11) 0.0276(12) 0.0056(9) 0.0017(10) -0.0001(10)
    O3 0.0093(11) 0.0117(11) 0.0179(11) 0.0029(9) -0.0024(9) 0.0013(9)
    O4 0.0109(12) 0.0182(12) 0.0194(12) 0.0072(10) -0.0014(10) -0.0016(10)
    C1 0.0109(16) 0.0078(15) 0.0143(16) 0.0036(13) -0.0041(13) -0.0021(13)
    C2 0.0106(15) 0.0107(15) 0.0129(15) 0.0056(13) -0.0010(13) 0.0011(13)
    C3 0.0135(16) 0.0102(16) 0.0144(16) 0.0053(13) 0.0001(13) 0.0008(13)
    C4 0.0128(16) 0.0087(15) 0.0205(17) 0.0053(14) 0.0010(14) -0.0004(13)
    O5 0.0162(12) 0.0180(12) 0.0221(13) 0.0063(11) 0.0026(10) 0.0074(10)
    N1 0.0216(16) 0.0224(16) 0.0208(15) 0.0137(14) -0.0002(13) 0.0020(13)
    C5 0.0178(18) 0.0160(18) 0.027(2) 0.0084(15) 0.0040(16) 0.0004(15)
    C6 0.029(2) 0.028(2) 0.028(2) 0.0127(18) 0.0057(17) 0.0075(17)
    C7 0.036(2) 0.038(2) 0.0217(19) 0.025(2) -0.0024(18) -0.0004(17)
_geom_special_details
;
<b>Geometry</b>. All e.s.d.'s (except the e.s.d. in the dihedral angle between
two l.s. planes) are estimated using the full covariance matrix. The cell
e.s.d.'s are taken into account individually in the estimation of e.s.d.'s in
distances, angles and torsion angles; correlations between e.s.d.'s in cell
parameters are only used when they are defined by crystal symmetry. An
approximate (isotropic) treatment of cell e.s.d.'s is used for estimating
e.s.d.'s involving l.s. planes.
<b>Refinement</b>. Refinement of F^2^ against ALL reflections. The weighted
<i>R</i>-factor <i>wR</i> and goodness of fit S are based on F^2^,
conventional <i>R</i>-factors <i>R</i> are based on F, with F set to zero for
negative F^2^. The threshold expression of F^2^ > 2sigma(F^2^) is used only
for calculating <i>R</i>-factors(gt) <i>etc</i>. and is not relevant to the
choice of reflections for refinement. <i>R</i>-factors based on F^2^ are
statistically about twice as large as those based on F, and R-- factors based
on ALL data will be even larger.
;
loop_
    _geom_bond_atom_site_label_1
    _geom_bond_atom_site_label_2
    _geom_bond_site_symmetry_2
    _geom_bond_distance
    _geom_bond_publ_flag
    Zn1 O1 5_556 2.028(2) ?
    Zn1 O2 . 2.031(2) ?
    Zn1 O4 6_556 2.105(2) ?
    Zn1 O3 5_556 2.108(2) ?
    Zn1 O3 . 2.117(2) ?
    Zn1 O5 . 2.140(2) ?
    O1 C1 . 1.245(3) ?
    O1 Zn1 6_556 2.028(2) ?
    O2 C1 . 1.253(4) ?
    O3 C4 . 1.265(4) ?
    O3 Zn1 6_556 2.108(2) ?
    O4 C4 . 1.232(4) ?
    O4 Zn1 5_556 2.105(2) ?
    C1 C2 . 1.499(4) ?
    C2 C3 2_565 1.380(4) ?
    C2 C3 . 1.394(4) ?
    C3 C2 3_455 1.380(4) ?
    C3 H3 . 0.9500 ?
    C4 H4 . 0.9500 ?
    O5 C5 . 1.237(4) ?
    N1 C5 . 1.311(4) ?
    N1 C7 . 1.458(4) ?
    N1 C6 . 1.460(5) ?
    C5 H5 . 0.9500 ?
    C6 H6A . 0.9800 ?
    C6 H6B . 0.9800 ?
    C6 H6C . 0.9800 ?
    C7 H7A . 0.9800 ?
    C7 H7B . 0.9800 ?
    C7 H7C . 0.9800 ?
loop_
    _geom_contact_atom_site_label_1
    _geom_contact_atom_site_label_2
    _geom_contact_distance
    _geom_contact_site_symmetry_1
    _geom_contact_site_symmetry_2
    _geom_contact_publ_flag
    ? ? ? ? ? ?
loop_
    _geom_angle_atom_site_label_1
    _geom_angle_atom_site_label_2
    _geom_angle_atom_site_label_3
    _geom_angle_site_symmetry_1
    _geom_angle_site_symmetry_3
    _geom_angle
    _geom_angle_publ_flag
    O1 Zn1 O2 5_556 . 87.25(9) ?
    O1 Zn1 O4 5_556 6_556 168.88(9) ?
    O2 Zn1 O4 . 6_556 93.23(9) ?
    O1 Zn1 O3 5_556 5_556 90.61(8) ?
    O2 Zn1 O3 . 5_556 177.54(9) ?
    O4 Zn1 O3 6_556 5_556 89.09(8) ?
    O1 Zn1 O3 5_556 . 96.06(9) ?
    O2 Zn1 O3 . . 90.70(8) ?
    O4 Zn1 O3 6_556 . 95.05(8) ?
    O3 Zn1 O3 5_556 . 88.32(10) ?
    O1 Zn1 O5 5_556 . 85.20(9) ?
    O2 Zn1 O5 . . 90.77(9) ?
    O4 Zn1 O5 6_556 . 83.68(8) ?
    O3 Zn1 O5 5_556 . 90.26(9) ?
    O3 Zn1 O5 . . 178.11(9) ?
    C1 O1 Zn1 . 6_556 135.5(2) ?
    C1 O2 Zn1 . . 126.83(19) ?
    C4 O3 Zn1 . 6_556 120.2(2) ?
    C4 O3 Zn1 . . 125.8(2) ?
    Zn1 O3 Zn1 6_556 . 113.73(10) ?
    C4 O4 Zn1 . 5_556 132.5(2) ?
    O1 C1 O2 . . 126.2(3) ?
    O1 C1 C2 . . 116.5(3) ?
    O2 C1 C2 . . 117.3(3) ?
    C3 C2 C3 2_565 . 119.9(3) ?
    C3 C2 C1 2_565 . 120.3(3) ?
    C3 C2 C1 . . 119.7(3) ?
    C2 C3 C2 3_455 . 120.1(3) ?
    C2 C3 H3 3_455 . 120.0 ?
    C2 C3 H3 . . 120.0 ?
    O4 C4 O3 . . 126.7(3) ?
    O4 C4 H4 . . 116.6 ?
    O3 C4 H4 . . 116.6 ?
    C5 O5 Zn1 . . 119.8(2) ?
    C5 N1 C7 . . 122.1(3) ?
    C5 N1 C6 . . 119.8(3) ?
    C7 N1 C6 . . 117.7(3) ?
    O5 C5 N1 . . 124.4(3) ?
    O5 C5 H5 . . 117.8 ?
    N1 C5 H5 . . 117.8 ?
    N1 C6 H6A . . 109.5 ?
    N1 C6 H6B . . 109.5 ?
    H6A C6 H6B . . 109.5 ?
    N1 C6 H6C . . 109.5 ?
    H6A C6 H6C . . 109.5 ?
    H6B C6 H6C . . 109.5 ?
    N1 C7 H7A . . 109.5 ?
    N1 C7 H7B . . 109.5 ?
    H7A C7 H7B . . 109.5 ?
    N1 C7 H7C . . 109.5 ?
    H7A C7 H7C . . 109.5 ?
    H7B C7 H7C . . 109.5 ?
loop_
    _geom_torsion_atom_site_label_1
    _geom_torsion_atom_site_label_2
    _geom_torsion_atom_site_label_3
    _geom_torsion_atom_site_label_4
    _geom_torsion_site_symmetry_1
    _geom_torsion_site_symmetry_2
    _geom_torsion_site_symmetry_3
    _geom_torsion_site_symmetry_4
    _geom_torsion
    _geom_torsion_publ_flag
    Zn1 O1 C1 O2 6_556 . . . 42.6(5) ?
    Zn1 O1 C1 C2 6_556 . . . -139.5(2) ?
    Zn1 O2 C1 O1 . . . . -2.2(5) ?
    Zn1 O2 C1 C2 . . . . 179.99(19) ?
    O1 C1 C2 C3 . . . 2_565 170.7(3) ?
    O2 C1 C2 C3 . . . 2_565 -11.3(4) ?
    O1 C1 C2 C3 . . . . -12.5(4) ?
    O2 C1 C2 C3 . . . . 165.5(3) ?
    C3 C2 C3 C2 2_565 . . 3_455 1.0(6) ?
    C1 C2 C3 C2 . . . 3_455 -175.8(2) ?
    Zn1 O4 C4 O3 5_556 . . . -21.4(5) ?
    Zn1 O3 C4 O4 6_556 . . . 159.8(3) ?
    Zn1 O3 C4 O4 . . . . -26.7(4) ?
    Zn1 O5 C5 N1 . . . . 163.2(2) ?
    C7 N1 C5 O5 . . . . 173.5(3) ?
    C6 N1 C5 O5 . . . . 0.5(5) ?
loop_
    _geom_hbond_atom_site_label_D
    _geom_hbond_atom_site_label_H
    _geom_hbond_atom_site_label_A
    _geom_hbond_site_symmetry_A
    _geom_hbond_distance_DH
    _geom_hbond_distance_HA
    _geom_hbond_distance_DA
    _geom_hbond_angle_DHA
    ? ? ? ? ? ? ? ?
_iucr_refine_instructions_details
;
TITL ZnBTC in P-3
CELL 0.71073  13.8594  13.8594   8.0100  90.000  90.000 120.000
ZERR    6.00   0.0017   0.0017   0.0014   0.000   0.000   0.000
LATT  1
SYMM -Y, X-Y, Z
SYMM -X+Y, -X, Z
SFAC C H N O ZN
UNIT 42 54 6 30 6
L.S. 16
ACTA
BOND $H
CONF
MORE 3
FMAP 2
PLAN 3
SIZE 0.02 0.02 0.10
TEMP -120
WGHT    0.007100
FVAR       0.08886
ZN1   5    0.012716    0.233130    0.399115    11.00000    0.00817    0.00873 =
         0.01974    0.00033    0.00015    0.00431
O1    4   -0.252652    0.122289    0.480523    11.00000    0.01284    0.01014 =
         0.02528    0.00211   -0.00199    0.00599
O2    4   -0.100702    0.284289    0.423036    11.00000    0.00884    0.00965 =
         0.02763   -0.00014    0.00170    0.00559
O3    4   -0.050049    0.133657    0.616161    11.00000    0.00932    0.01175 =
         0.01786    0.00126   -0.00239    0.00295
O4    4    0.104362    0.192152    0.768045    11.00000    0.01087    0.01819 =
         0.01941   -0.00161   -0.00142    0.00716
C1    1   -0.201876    0.224912    0.458186    11.00000    0.01092    0.00781 =
         0.01427   -0.00215   -0.00407    0.00363
C2    1   -0.269711    0.281560    0.469101    11.00000    0.01058    0.01066 =
         0.01294    0.00106   -0.00095    0.00557
C3    1   -0.385640    0.218006    0.469998    11.00000    0.01350    0.01023 =
         0.01435    0.00078    0.00010    0.00527
AFIX  43
H3    2   -0.421285    0.138987    0.471231    11.00000   -1.20000
AFIX   0
C4    1    0.002576    0.147742    0.751337    11.00000    0.01277    0.00873 =
         0.02049   -0.00043    0.00095    0.00531
AFIX  43
H4    2   -0.040848    0.121364    0.850167    11.00000   -1.20000
AFIX   0
O5    4    0.076842    0.329463    0.175947    11.00000    0.01621    0.01802 =
         0.02213    0.00740    0.00263    0.00629
N1    3    0.039109    0.398478   -0.053998    11.00000    0.02162    0.02242 =
         0.02084    0.00199   -0.00015    0.01375
C5    1    0.011913    0.325315    0.066440    11.00000    0.01781    0.01602 =
         0.02681    0.00040    0.00402    0.00837
AFIX  43
H5    2   -0.062632    0.265088    0.069858    11.00000   -1.20000
AFIX   0
C6    1    0.152903    0.492053   -0.065213    11.00000    0.02855    0.02770 =
         0.02774    0.00749    0.00571    0.01267
AFIX  33
H6A   2    0.188963    0.505054    0.044210    11.00000   -1.50000
H6B   2    0.151353    0.558997   -0.100347    11.00000   -1.50000
H6C   2    0.194769    0.474915   -0.147030    11.00000   -1.50000
AFIX   0
C7    1   -0.037233    0.383661   -0.189734    11.00000    0.03644    0.03796 =
         0.02169   -0.00036   -0.00238    0.02454
AFIX  33
H7A   2   -0.109180    0.316320   -0.169730    11.00000   -1.50000
H7B   2   -0.006090    0.376240   -0.295604    11.00000   -1.50000
H7C   2   -0.047732    0.448466   -0.195087    11.00000   -1.50000
AFIX   0
HKLF 4
REM  ZnBTC in P-3
REM R1 =  0.0398 for    1563 Fo > 4sig(Fo)  and  0.0543 for all    2027 data
REM    127 parameters refined using      0 restraints
END
WGHT      0.0080      0.0000
REM Highest difference peak  0.721,  deepest hole -0.792,  1-sigma level  0.122
Q1    1  -0.0379  0.2592  0.4196  11.00000  0.05    0.72
Q2    1  -0.0129  0.1734  0.4283  11.00000  0.05    0.70
Q3    1   0.0723  0.2621  0.4468  11.00000  0.05    0.62
;
