# Supplementary material for: Poly[(μ6-benzene-1,3,5-tri­carboxyl­ato-κ6 O 1:O 1′:O 3:O 3′:O 5:O 5′)tris­(N,N-di­methyl­formamide-κO)tris­(μ3-formato-κ3 O:O:O′)trizinc(II)]
Source: Acta Crystallogr Sect E Struct Rep Online. 2013 Oct 26;69(Pt 11):m619. doi: 10.1107/S1600536813028687 (PMC3919546; doi:10.1107/S1600536813028687)
Supplement: Supplementary file 2 [file e-69-0m619-Isup2.hkl]

#
# h,k,l, Fc-squared, Fo-squared, sigma(Fo-squared), status flag
#
data_I
_shelx_title ' ZnBTC in P-3'
_shelx_refln_list_code          4
_shelx_F_calc_maximum      203.81
_exptl_crystal_F_000       768.00
_reflns_d_resolution_high  0.7685

loop_
 _space_group_symop_operation_xyz
 'x, y, z'
 '-y, x-y, z'
 '-x+y, -x, z'
 '-x, -y, -z'
 'y, -x+y, -z'
 'x-y, x, -z'

_cell_length_a    13.8594
_cell_length_b    13.8594
_cell_length_c     8.0100
_cell_angle_alpha  90.000
_cell_angle_beta   90.000
_cell_angle_gamma 120.000

_shelx_F_squared_multiplier     1.000

loop_
 _refln_index_h
 _refln_index_k
 _refln_index_l
 _refln_F_squared_calc
 _refln_F_squared_meas
 _refln_F_squared_sigma
 _refln_observed_status
   0   1   0      10723.36      10625.97       771.39 o
  -1   2   0       4705.43       5067.17       313.61 o
   0   2   0       6125.20       5508.12       352.82 o
  -2   3   0        649.65        606.70        45.35 o
  -1   3   0       8765.51       8621.65       635.08 o
   0   3   0       1183.65       1140.42        67.12 o
  -3   4   0        227.18        215.52        17.70 o
  -2   4   0      14284.35      15085.81       672.70 o
  -1   4   0       2080.30       2133.36       156.98 o
   0   4   0       5271.17       5248.53       266.68 o
  -4   5   0       3736.76       3560.91       155.66 o
  -3   5   0        447.39        452.25        26.25 o
  -2   5   0       6045.05       6048.48       344.32 o
  -1   5   0        860.47        849.55        44.75 o
   0   5   0      13352.88      14230.63       653.91 o
  -5   6   0        387.15        373.68        24.96 o
  -4   6   0        196.03        183.40        20.96 o
  -3   6   0       2987.60       2989.93       199.08 o
  -2   6   0       1255.29       1508.23       107.89 o
  -1   6   0       3120.83       3433.74       230.44 o
   0   6   0       1370.54       1622.64        66.96 o
  -6   7   0       2835.65       2898.61       147.36 o
  -5   7   0       1361.32       1306.98        56.92 o
  -4   7   0       1104.35       1134.30        67.86 o
  -3   7   0       1490.53       1571.63        81.73 o
  -2   7   0        492.76        609.82        36.12 o
  -1   7   0       2001.73       1828.13        99.46 o
   0   7   0        917.08        930.55        46.82 o
  -7   8   0        175.34        207.87        23.67 o
  -6   8   0       2999.33       3049.03       100.16 o
  -5   8   0          0.50          4.49        13.85 o
  -4   8   0       4287.02       4165.07       231.85 o
  -3   8   0       3475.60       3225.02       163.31 o
  -2   8   0        136.19         90.68        23.24 o
  -1   8   0       1853.04       2006.91        93.82 o
   0   8   0       6210.82       6505.17       310.90 o
  -8   9   0       7922.69       8116.15       257.64 o
  -7   9   0       1937.24       1950.36        79.59 o
  -6   9   0       3028.80       3152.91       222.84 o
  -5   9   0       2563.66       2749.33       164.24 o
  -4   9   0      11555.72      10954.79       491.17 o
  -3   9   0       1088.99        968.37        82.15 o
  -2   9   0       1419.52       1328.05        60.21 o
  -1   9   0          0.91          2.16        21.37 o
   0   9   0       6190.05       6094.75       336.08 o
  -9  10   0       3248.22       3445.14       255.38 o
  -8  10   0         36.30         59.93        33.39 o
  -7  10   0       1619.61       1728.27        86.44 o
  -6  10   0       2002.25       1969.72       134.15 o
  -5  10   0       2201.81       2008.53        97.85 o
  -4  10   0        290.62        317.73        34.64 o
  -3  10   0       2132.08       2133.52        70.90 o
  -2  10   0       3410.58       3421.22        96.80 o
  -1  10   0          5.84        -20.77        23.47 o
   0  10   0        721.35        840.45        57.71 o
 -10  11   0          4.25         -1.41        33.57 o
  -9  11   0        239.67        267.74        50.03 o
  -8  11   0         25.45         20.23        36.49 o
  -7  11   0        196.52        219.25        47.79 o
  -6  11   0       5902.34       5421.87       571.32 o
  -5  11   0       3285.84       3286.42       268.36 o
  -4  11   0       3048.21       2909.05       190.03 o
  -3  11   0       1878.19       1775.39       121.02 o
  -2  11   0       1128.43       1054.48        62.57 o
  -1  11   0       3031.76       2864.57       131.12 o
   0  11   0       1006.93       1086.53        73.15 o
 -11  12   0         60.26         60.50        39.64 o
 -10  12   0       1267.63       1491.13        88.70 o
  -9  12   0        113.94        125.55        47.03 o
  -8  12   0        276.20        323.23        58.07 o
  -7  12   0        553.18        618.52        67.94 o
  -6  12   0        298.78        333.67        46.89 o
  -5  12   0       1118.57        953.95       171.29 o
  -4  12   0          5.44          8.71        26.85 o
  -3  12   0       2344.53       2082.20       169.26 o
  -2  12   0        307.47        315.70        47.84 o
  -1  12   0       1152.51       1294.84       155.39 o
   0  12   0          1.98         -3.28        39.18 o
 -12  13   0       2035.09       2105.35       201.41 o
 -11  13   0        145.94        160.30        62.28 o
 -10  13   0        929.93       1007.46        79.29 o
  -9  13   0       2433.15       2652.04       127.78 o
  -8  13   0       6062.39       6947.40       394.50 o
  -7  13   0        839.34       1011.21       141.86 o
  -6  13   0          8.55         27.38        31.60 o
  -5  13   0        479.25        469.21        62.38 o
  -4  13   0      10800.94       9818.46       795.41 o
  -3  13   0       4682.11       4428.49       145.49 o
  -2  13   0        927.77        808.97        63.41 o
  -1  13   0        121.04        110.31        52.96 o
   0  13   0       2341.40       2377.87       237.18 o
 -13  14   0       2931.49       2897.28       149.51 o
 -12  14   0        895.48        785.82        88.82 o
 -11  14   0        908.80       1031.02       101.83 o
 -10  14   0         45.08         63.28        57.53 o
  -9  14   0       3642.84       4099.87       265.25 o
  -8  14   0       1871.69       2029.15       111.85 o
  -7  14   0        103.98        113.36        53.46 o
  -6  14   0        920.20       1112.01        90.84 o
  -5  14   0       1164.91       1099.92        84.37 o
  -4  14   0       2205.79       2179.28       194.58 o
  -3  14   0        410.59        396.28        57.51 o
  -2  14   0       1343.15       1288.66       251.80 o
  -1  14   0         42.32        113.00        75.64 o
   0  14   0        510.61        374.71       101.09 o
 -14  15   0        181.68        201.08        84.90 o
 -13  15   0          2.56         98.13        67.01 o
 -12  15   0        789.66        821.56       101.18 o
 -11  15   0       1617.81       1642.86       124.89 o
 -10  15   0        803.34        852.07       103.10 o
  -9  15   0          5.64         31.63        64.80 o
  -8  15   0        199.07        280.18        69.48 o
  -7  15   0        614.86        751.27        85.68 o
  -6  15   0        163.31        169.40        64.10 o
  -5  15   0         87.20         56.69        47.63 o
  -4  15   0        176.20        180.16        58.50 o
  -3  15   0        697.41        761.94        96.79 o
  -2  15   0        256.33        243.99        73.20 o
  -1  15   0        616.89        666.72        97.46 o
   0  15   0        125.87        151.98        81.02 o
 -14  16   0        633.86        635.61       134.51 o
 -13  16   0        305.73        338.20       112.80 o
 -12  16   0         23.54         33.88        61.97 o
 -11  16   0        862.99        910.31       105.84 o
 -10  16   0       1700.37       1889.93       205.15 o
  -9  16   0        894.28       1216.18       123.66 o
  -8  16   0         74.45        114.04        69.18 o
  -7  16   0        304.82        374.58        78.09 o
  -6  16   0        440.16        513.56        82.99 o
  -5  16   0       1755.77       1882.29       334.40 o
  -4  16   0          6.90         51.15        52.58 o
  -3  16   0        393.44        387.22        86.94 o
  -2  16   0          6.74         21.58        55.21 o
  -1  16   0        689.86        644.73       128.06 o
 -12  17   0       1786.22       2015.84       243.48 o
 -11  17   0         53.76        122.61        70.90 o
 -10  17   0        446.14        522.15       102.46 o
  -9  17   0          1.03         27.15        65.25 o
  -8  17   0       1220.59       1244.94       123.86 o
  -7  17   0         71.33         76.44        67.16 o
  -6  17   0        485.15        483.45       100.82 o
  -5  17   0        538.36        654.00       160.85 o
  -4  17   0       1124.74       1213.43       200.28 o
  -9  18   0        643.02        948.63       184.91 o
   0   0   1      41537.68      44494.57       618.70 o
  -1   1   1       1562.25       1503.40       135.47 o
   0   1   1       5852.15       6061.82       354.85 o
   1   1   1       5370.67       5955.63       549.70 o
  -3   2   1       5589.32       6187.61       744.73 o
  -2   2   1       7033.86       7687.71       827.57 o
  -1   2   1        965.25       1079.92       147.17 o
   0   2   1      11569.80      11194.85       614.45 o
   1   2   1        109.33        111.77        13.30 o
   2   2   1        630.15        652.18        63.61 o
  -5   3   1      20472.28      19921.08      1687.64 o
  -4   3   1       4747.46       5516.06       467.85 o
  -3   3   1       1080.24       1079.45       120.23 o
  -2   3   1      20454.39      23195.72      3733.65 o
  -1   3   1       7813.76       7789.92       479.14 o
   0   3   1       2925.60       2718.34        91.13 o
   1   3   1        167.06        164.47        22.00 o
   2   3   1       7040.86       7253.60       508.80 o
   3   3   1      17786.40      18364.91      1465.72 o
  -7   4   1       4820.57       4509.90       434.14 o
  -6   4   1       1456.35       1281.99        96.05 o
  -5   4   1          7.68         17.37        13.30 o
  -4   4   1       7805.83       8805.47       879.15 o
  -3   4   1       1898.82       2060.24       188.04 o
  -2   4   1         89.24         84.41        16.36 o
  -1   4   1       2947.22       2925.35       165.63 o
   0   4   1      10333.73      10124.82       256.30 o
   1   4   1       5034.42       4785.86       209.99 o
   2   4   1        829.46        954.27       104.42 o
   3   4   1       1057.03       1067.90        95.91 o
   4   4   1       5134.65       4857.72       293.63 o
  -9   5   1      11382.74      10385.53       716.85 o
  -8   5   1       4427.96       4144.78       264.54 o
  -7   5   1         13.67         15.13        15.16 o
  -6   5   1       8020.17       8522.16       628.04 o
  -5   5   1      15686.89      17617.65       983.23 o
  -4   5   1       5658.23       6167.24       385.90 o
  -3   5   1          3.04         -1.57        11.69 o
  -2   5   1         16.07          8.21        12.16 o
  -1   5   1       9078.93       8619.37       256.95 o
   0   5   1       6738.33       6441.53       209.00 o
   1   5   1        935.80        950.33        35.24 o
   2   5   1         92.75         99.01        18.26 o
   3   5   1        310.01        325.25        32.01 o
   4   5   1       3940.84       3741.10       306.86 o
   5   5   1       1032.21        996.59       105.86 o
 -11   6   1        320.82        290.72        39.73 o
 -10   6   1        314.82        312.93        38.90 o
  -9   6   1       1986.38       1928.73        95.79 o
  -8   6   1        441.87        360.55        29.81 o
  -7   6   1        231.85        266.19        28.24 o
  -6   6   1        437.73        512.88        42.28 o
  -5   6   1          6.25         15.71        13.96 o
  -4   6   1        344.47        418.16        31.01 o
  -3   6   1         73.13        108.61        20.60 o
  -2   6   1       1134.99       1097.61        69.07 o
  -1   6   1        672.35        776.48        46.37 o
   0   6   1      14101.73      13993.66       394.60 o
   1   6   1        548.67        560.15        31.62 o
   2   6   1        206.19        247.26        26.00 o
   3   6   1         36.09         40.03        20.46 o
   4   6   1       1857.25       1752.25        93.66 o
   5   6   1        374.00        368.23        49.68 o
   6   6   1       1768.37       1695.96       173.90 o
 -13   7   1         39.46         25.90        32.20 o
 -12   7   1        336.77        307.17        44.67 o
 -11   7   1       2469.71       2309.36       143.67 o
 -10   7   1       6813.46       6032.57       463.13 o
  -9   7   1       2888.96       2603.88       209.00 o
  -8   7   1        105.07        108.13        25.16 o
  -7   7   1        272.84        303.15        32.20 o
  -6   7   1       6191.64       6816.80       206.11 o
  -5   7   1      11065.56      12070.82       545.83 o
  -4   7   1         23.33         31.85        16.00 o
  -3   7   1        436.27        399.17        26.90 o
  -2   7   1       2072.65       2070.43       114.97 o
  -1   7   1       6233.44       5623.91       130.27 o
   0   7   1       1475.96       1370.65        56.32 o
   1   7   1        725.22        672.02        47.20 o
   2   7   1         25.40          7.31        16.90 o
   3   7   1       3848.09       3590.46       288.40 o
   4   7   1        643.13        631.49        83.73 o
   5   7   1        212.48        236.33        53.32 o
   6   7   1         79.64         86.93        48.93 o
   7   7   1       1439.54       1486.97       215.35 o
 -15   8   1       1791.69       2043.60       195.79 o
 -14   8   1       3451.49       3642.86       552.26 o
 -13   8   1        257.06        239.31        44.86 o
 -12   8   1          3.73         16.38        28.95 o
 -11   8   1       3112.39       2777.50       201.27 o
 -10   8   1      11846.68      11387.62       623.66 o
  -9   8   1          1.27         -3.30        21.53 o
  -8   8   1       8705.73       9242.08       560.77 o
  -7   8   1         88.20         80.56        24.55 o
  -6   8   1      12921.08      14404.22       657.31 o
  -5   8   1       6979.70       7807.52       390.63 o
  -4   8   1       3416.09       3449.21       161.80 o
  -3   8   1       1044.67       1041.63        61.64 o
  -2   8   1       5877.61       5809.03       209.38 o
  -1   8   1       2962.79       2788.44       103.01 o
   0   8   1       1536.65       1490.70        66.49 o
   1   8   1       1519.29       1419.39        95.33 o
   2   8   1        101.90         99.93        39.13 o
   3   8   1        751.52        746.28        73.85 o
   4   8   1          2.68        -11.65        37.23 o
   5   8   1       4450.24       4553.50       596.86 o
   6   8   1        572.76        734.28        81.07 o
   7   8   1        642.54        771.14        95.97 o
   8   8   1        139.55        144.57        65.25 o
 -17   9   1       1182.82       1483.34       187.74 o
 -16   9   1        214.92        278.37        71.74 o
 -15   9   1       1872.72       1965.37       284.45 o
 -14   9   1        225.39        230.72        46.29 o
 -13   9   1       3159.00       2850.00       225.03 o
 -12   9   1       1008.42       1018.84        66.81 o
 -11   9   1        901.10        839.58        82.77 o
 -10   9   1       1196.46       1148.53        88.38 o
  -9   9   1       5525.18       5713.74       253.06 o
  -8   9   1       5805.19       5938.08       381.03 o
  -7   9   1        158.12        167.71        31.11 o
  -6   9   1       1292.46       1336.43        50.09 o
  -5   9   1       1245.50       1219.26        86.83 o
  -4   9   1      11203.09      11393.32       732.59 o
  -3   9   1       1405.77       1283.73       112.67 o
  -2   9   1        298.98        324.80        34.74 o
  -1   9   1         17.43         15.13        21.88 o
   0   9   1       1969.29       1888.53        69.39 o
   1   9   1       2072.83       2204.93       132.38 o
   2   9   1        110.06        107.79        42.23 o
   3   9   1        117.30        134.68        47.50 o
   4   9   1        809.41        897.32        78.51 o
   5   9   1       3973.92       4123.03       361.04 o
   6   9   1        173.68        194.61        64.28 o
   7   9   1         11.74        -15.35        54.22 o
   8   9   1        843.83        968.52       101.13 o
 -17  10   1         10.60         15.69        59.70 o
 -16  10   1         97.86        115.59        63.61 o
 -15  10   1        755.12        764.25        78.58 o
 -14  10   1       4178.48       3982.90       260.75 o
 -13  10   1       2229.11       1983.38       209.61 o
 -12  10   1        542.58        637.33        67.79 o
 -11  10   1         27.36         46.10        38.47 o
 -10  10   1        801.96        780.79        55.92 o
  -9  10   1       1070.42       1125.10        80.21 o
  -8  10   1       1586.33       1705.57        93.96 o
  -7  10   1        116.42        113.32        37.12 o
  -6  10   1        393.41        413.56        39.90 o
  -5  10   1        486.60        522.21        63.03 o
  -4  10   1        138.31        159.24        28.73 o
  -3  10   1       1343.92       1175.27        98.15 o
  -2  10   1        446.07        470.90        43.49 o
  -1  10   1        398.37        375.02        43.50 o
   0  10   1        184.27        149.01        36.24 o
   1  10   1          0.07          2.79        35.60 o
   2  10   1          0.63        -11.78        37.14 o
   3  10   1         54.48         34.66        45.43 o
   4  10   1        518.83        503.39        71.18 o
   5  10   1        182.97        200.16        64.67 o
   6  10   1          0.54         59.90        58.89 o
   7  10   1         36.50         66.94        64.57 o
 -17  11   1         18.14        -17.52        55.58 o
 -16  11   1         24.97         71.53        52.07 o
 -15  11   1        271.19        261.94        57.23 o
 -14  11   1         36.87         -5.96        37.34 o
 -13  11   1        414.63        408.90        57.23 o
 -12  11   1        126.66         99.97        40.73 o
 -11  11   1        186.58        203.99        57.29 o
 -10  11   1       1596.18       1625.22       101.45 o
  -9  11   1        911.71       1043.74        88.48 o
  -8  11   1        326.51        363.74        53.04 o
  -7  11   1        731.88        787.50        64.81 o
  -6  11   1       3967.96       4339.87       168.78 o
  -5  11   1       6191.77       6216.04       336.27 o
  -4  11   1        257.47        283.58        35.73 o
  -3  11   1       1816.81       1910.96        96.96 o
  -2  11   1          1.18          6.95        29.50 o
  -1  11   1       5938.30       5519.12       124.91 o
   0  11   1       1665.19       1769.02        89.00 o
   1  11   1        130.55        148.42        47.06 o
   2  11   1         28.82         39.50        45.00 o
   3  11   1       2406.52       2630.76       124.22 o
   4  11   1       5936.64       5579.10       575.87 o
   5  11   1        509.94        588.10       126.03 o
   6  11   1       1169.17       1158.35       153.61 o
 -17  12   1          0.34        -12.03        67.17 o
 -16  12   1        112.26        112.69        50.26 o
 -15  12   1       1873.66       1817.83       198.35 o
 -14  12   1       2157.01       2139.27       273.30 o
 -13  12   1        103.93        132.21        47.88 o
 -12  12   1        555.93        549.35        89.33 o
 -11  12   1        450.82        472.72        73.42 o
 -10  12   1       2442.65       2834.27       282.15 o
  -9  12   1        888.56        970.93        90.35 o
  -8  12   1       1113.96       1209.98        81.61 o
  -7  12   1        142.80        170.33        48.35 o
  -6  12   1       1471.77       1582.08        83.82 o
  -5  12   1       3117.01       3080.38       135.16 o
  -4  12   1        154.37        178.54        35.75 o
  -3  12   1       2566.19       2574.49        90.92 o
  -2  12   1        277.09        314.39        56.72 o
  -1  12   1       5028.38       5066.81       174.80 o
   0  12   1        626.36        656.41        85.81 o
   1  12   1       1809.25       1735.28       120.68 o
   2  12   1        321.21        371.63        79.69 o
   3  12   1       1694.44       1605.31       156.87 o
   4  12   1        637.44        644.24       139.09 o
   5  12   1       1952.34       1921.51       184.11 o
 -17  13   1       1244.06       1279.61       254.57 o
 -16  13   1        223.12        234.99        68.29 o
 -15  13   1       1445.77       1618.84       170.40 o
 -14  13   1         12.02         27.37        45.17 o
 -13  13   1        764.55        848.49        99.69 o
 -12  13   1         73.16        102.55        54.05 o
 -11  13   1          6.54         16.29        46.85 o
 -10  13   1        787.44        950.15        94.11 o
  -9  13   1        254.35        300.21        73.31 o
  -8  13   1       6290.49       6438.51       205.85 o
  -7  13   1        341.91        424.77        69.48 o
  -6  13   1        993.60       1221.86       107.12 o
  -5  13   1         70.83         58.41        35.07 o
  -4  13   1       3579.38       3435.15       196.40 o
  -3  13   1       1570.09       1491.26        91.25 o
  -2  13   1        579.01        632.77        79.66 o
  -1  13   1         41.93         -1.94        46.96 o
   0  13   1       2069.64       1955.40       145.41 o
   1  13   1       2680.17       2790.54       179.02 o
   2  13   1       1060.46        804.18       123.85 o
   3  13   1        161.61        195.90        93.03 o
 -16  14   1         19.15         97.47       106.39 o
 -15  14   1        192.46        315.59        76.10 o
 -14  14   1        611.36        649.80        86.99 o
 -13  14   1        607.90        712.37        92.18 o
 -12  14   1        558.30        628.75        90.61 o
 -11  14   1         82.34         92.24        57.35 o
 -10  14   1        420.03        515.22        91.03 o
  -9  14   1       5436.66       5951.91       210.37 o
  -8  14   1        323.83        447.71        85.92 o
  -7  14   1         37.60         53.19        56.64 o
  -6  14   1          3.61         -4.36        51.79 o
  -5  14   1        934.74        940.09        69.00 o
  -4  14   1       1478.98       1534.20        86.75 o
  -3  14   1        168.07        159.80        52.76 o
  -2  14   1        355.01        263.06        70.74 o
  -1  14   1        521.10        522.72        91.12 o
   0  14   1        381.23        297.27        95.78 o
   1  14   1        584.48        500.93       123.24 o
   2  14   1          9.70         -0.12        80.03 o
 -15  15   1          0.61         16.97        54.89 o
 -14  15   1          5.07        -27.93        46.91 o
 -13  15   1          8.79          9.62        49.15 o
 -12  15   1         25.21         91.60        55.71 o
 -11  15   1          8.32         47.14        58.97 o
 -10  15   1         21.10         26.72        59.29 o
  -9  15   1        338.06        443.15        91.54 o
  -8  15   1        673.67        683.83        95.66 o
  -7  15   1        196.55        128.19        84.19 o
  -6  15   1         18.11         16.09        55.67 o
  -5  15   1        506.72        542.70        76.39 o
  -4  15   1       1035.50        956.40        79.56 o
  -3  15   1        283.08        215.74        60.15 o
  -2  15   1        142.64        183.97        78.67 o
  -1  15   1       1654.84       1483.12       252.04 o
   0  15   1        675.78        636.12       136.12 o
 -15  16   1        353.47        567.40       141.85 o
 -14  16   1       1128.25       1173.65       115.57 o
 -13  16   1        675.12        769.95        98.04 o
 -12  16   1         25.65         69.40        59.81 o
 -11  16   1        186.29        213.21        76.34 o
 -10  16   1       3338.84       3620.28       182.02 o
  -9  16   1       3463.40       3594.22       180.90 o
  -8  16   1          9.63         -4.27        60.86 o
  -7  16   1        181.00        172.01        73.54 o
  -6  16   1       1348.96       1448.24       169.70 o
  -5  16   1       3972.66       4171.11       193.81 o
  -4  16   1        398.55        475.79        89.10 o
  -3  16   1          8.27         66.62        55.03 o
  -2  16   1        101.74         76.12        64.97 o
 -13  17   1          5.11         87.39       106.39 o
 -12  17   1       1532.46       1700.65       139.48 o
 -11  17   1          1.28          6.32        59.82 o
 -10  17   1       2141.01       2313.56       157.09 o
  -9  17   1         21.54         49.06        62.65 o
  -8  17   1       1336.24       1436.28       215.54 o
  -7  17   1        261.66        294.10        85.91 o
  -6  17   1        122.68        137.59        73.58 o
  -5  17   1          7.15         16.26        75.08 o
  -4  17   1        641.43        671.26       205.18 o
   0   0   2      20242.14      21940.86       671.17 o
  -1   1   2       6808.58       7234.38       414.67 o
   0   1   2       1180.07       1176.29        56.01 o
   1   1   2       5692.87       6109.65       383.17 o
  -3   2   2       4891.88       5034.81       653.97 o
  -2   2   2       3408.85       3336.64       189.09 o
  -1   2   2      10297.81      11225.19      1095.42 o
   0   2   2       2000.89       2090.00       136.25 o
   1   2   2       7040.90       7414.52       495.06 o
   2   2   2       2214.75       2244.29       204.05 o
  -5   3   2       3696.84       3742.66       425.95 o
  -4   3   2      11338.02      12684.20      1670.29 o
  -3   3   2       7767.04       7963.61       789.05 o
  -2   3   2         36.55         44.01        15.22 o
  -1   3   2       4785.67       4567.20       287.79 o
   0   3   2        684.68        680.19        31.63 o
   1   3   2         23.06         29.89        12.76 o
   2   3   2       7004.52       7348.23       681.69 o
   3   3   2      23046.41      25352.43      2201.94 o
  -7   4   2       5064.42       5299.56       514.46 o
  -6   4   2       7230.98       7555.22       834.85 o
  -5   4   2        713.73        773.14       105.72 o
  -4   4   2       3202.55       3326.93       409.13 o
  -3   4   2       1039.21        972.83       116.70 o
  -2   4   2       4676.21       4398.10       485.93 o
  -1   4   2       1470.87       1391.28        33.08 o
   0   4   2        730.13        719.33        32.10 o
   1   4   2        196.64        203.72        21.52 o
   2   4   2       1089.39       1073.81        55.22 o
   3   4   2        298.57        281.61        22.71 o
   4   4   2         74.06         75.77        21.49 o
  -9   5   2       1257.42       1136.53        89.14 o
  -8   5   2         64.63         41.34        20.19 o
  -7   5   2         15.11         24.24        13.47 o
  -6   5   2       1726.89       1795.23       170.80 o
  -5   5   2        298.67        284.24        30.54 o
  -4   5   2       2310.94       2498.62       185.51 o
  -3   5   2       1968.15       1987.90       228.44 o
  -2   5   2       1532.28       1494.02       135.25 o
  -1   5   2       1053.44        986.36        36.87 o
   0   5   2       5987.82       6228.71       189.75 o
   1   5   2       1915.74       1900.05       111.11 o
   2   5   2       5889.43       5939.55       314.33 o
   3   5   2       5181.51       5340.48       356.74 o
   4   5   2        284.28        261.28        35.94 o
   5   5   2        503.70        595.24        82.32 o
 -11   6   2        236.27        262.06        38.08 o
 -10   6   2          6.54          0.13        21.65 o
  -9   6   2        177.78        146.84        29.47 o
  -8   6   2       1940.40       1745.25       211.76 o
  -7   6   2       6107.45       6235.31       600.12 o
  -6   6   2        328.56        289.99        28.21 o
  -5   6   2         42.96         40.40        15.96 o
  -4   6   2       2776.06       3014.34       287.08 o
  -3   6   2       9784.12       9623.47       797.79 o
  -2   6   2       4499.79       4477.14       277.91 o
  -1   6   2       1386.15       1240.55        41.50 o
   0   6   2       2647.89       2806.29       115.31 o
   1   6   2       3310.81       3287.92       176.62 o
   2   6   2       6255.18       6301.70       348.43 o
   3   6   2        223.57        205.70        31.84 o
   4   6   2       4132.03       3833.78       493.19 o
   5   6   2        186.44        217.20        42.49 o
   6   6   2       5078.23       4767.72       710.70 o
 -13   7   2         19.36         26.83        32.19 o
 -12   7   2       1505.14       1483.42       176.96 o
 -11   7   2          7.42         43.14        27.76 o
 -10   7   2       3351.50       2912.46       286.05 o
  -9   7   2        717.53        634.39       100.45 o
  -8   7   2        277.56        228.62        28.62 o
  -7   7   2       1872.20       1720.09       139.60 o
  -6   7   2      15693.91      17601.17      1269.93 o
  -5   7   2      22030.51      24542.62      1598.67 o
  -4   7   2         19.92         24.92        18.44 o
  -3   7   2         58.15         50.32        19.60 o
  -2   7   2       6596.19       6592.14       171.43 o
  -1   7   2      13212.49      12626.22       229.97 o
   0   7   2       3191.15       3202.22       148.33 o
   1   7   2       2770.81       2590.23       167.09 o
   2   7   2        397.99        407.63        39.36 o
   3   7   2       4555.00       4190.73       412.99 o
   4   7   2        682.13        733.90       109.87 o
   5   7   2        523.35        539.11        69.47 o
   6   7   2         44.70         13.09        41.26 o
   7   7   2       1517.78       1589.50       159.77 o
 -15   8   2       4274.81       4467.78       480.42 o
 -14   8   2       5793.11       5329.00       882.46 o
 -13   8   2         59.91         33.75        32.39 o
 -12   8   2         68.22         81.67        35.47 o
 -11   8   2       1299.93       1181.67       100.56 o
 -10   8   2       3341.86       3131.62       297.58 o
  -9   8   2        555.06        553.19        53.67 o
  -8   8   2       2421.01       2247.58       245.53 o
  -7   8   2        681.05        778.42        45.74 o
  -6   8   2      18809.87      21180.28       971.76 o
  -5   8   2       4691.95       4935.90       321.18 o
  -4   8   2         85.32         96.59        22.80 o
  -3   8   2        747.30        790.59        47.33 o
  -2   8   2       1569.76       1388.80        45.98 o
  -1   8   2       4956.32       4844.21        83.08 o
   0   8   2        438.47        426.68        32.63 o
   1   8   2       1910.96       1937.32       103.90 o
   2   8   2        335.39        374.72        51.88 o
   3   8   2       1139.21       1141.77       150.82 o
   4   8   2        110.82        127.89        46.35 o
   5   8   2        293.88        338.76        62.37 o
   6   8   2         22.04         35.11        49.44 o
   7   8   2        425.09        492.70        77.32 o
   8   8   2         30.85         11.53        66.84 o
 -17   9   2        318.48        305.50        93.40 o
 -16   9   2         32.83         -4.99        54.03 o
 -15   9   2        930.29       1263.11       215.16 o
 -14   9   2         28.26         29.85        33.84 o
 -13   9   2        575.60        525.51        66.36 o
 -12   9   2        107.85        128.71        39.27 o
 -11   9   2         18.74         12.75        29.17 o
 -10   9   2          5.58          5.88        27.60 o
  -9   9   2        840.50        788.40        99.74 o
  -8   9   2        274.05        297.11        49.40 o
  -7   9   2         10.42         12.23        27.66 o
  -6   9   2        678.16        727.37        50.94 o
  -5   9   2        549.31        594.61        60.32 o
  -4   9   2       3253.43       2892.55       252.40 o
  -3   9   2       2352.66       2086.44       119.48 o
  -2   9   2        629.63        614.15        41.67 o
  -1   9   2         23.94         28.85        24.01 o
   0   9   2          3.88          1.84        23.61 o
   1   9   2        252.93        318.23        47.41 o
   2   9   2        190.69        193.12        45.03 o
   3   9   2        861.83       1017.34        97.20 o
   4   9   2       1511.60       1401.73       242.92 o
   5   9   2       1369.11       1325.42       131.20 o
   6   9   2        831.81        789.36       199.49 o
   7   9   2       1254.39       1297.72       252.74 o
   8   9   2        416.36        487.79       107.15 o
 -17  10   2          3.76          5.40        56.77 o
 -16  10   2        373.47        542.20        85.79 o
 -15  10   2       1495.24       1589.28       177.82 o
 -14  10   2        426.45        335.18        64.42 o
 -13  10   2        529.57        563.62        65.23 o
 -12  10   2       2070.61       1902.70       205.98 o
 -11  10   2        682.76        776.24       103.59 o
 -10  10   2       1951.59       1834.17       257.76 o
  -9  10   2          3.22        -26.42        29.63 o
  -8  10   2        184.47        187.38        44.08 o
  -7  10   2       9269.18       9452.38      1168.19 o
  -6  10   2       2816.65       3072.84       235.82 o
  -5  10   2        298.67        324.48        39.03 o
  -4  10   2        843.00        826.09        61.24 o
  -3  10   2       2702.28       2566.43       167.82 o
  -2  10   2       1654.20       1505.30       162.70 o
  -1  10   2        294.85        265.22        46.94 o
   0  10   2       1152.36       1120.19        90.25 o
   1  10   2        243.45        241.39        67.35 o
   2  10   2       2370.85       2012.63       249.30 o
   3  10   2       1009.91       1057.90       100.12 o
   4  10   2        613.73        613.17       111.69 o
   5  10   2         22.53         66.46        66.61 o
   6  10   2       1616.84       1470.26       228.33 o
   7  10   2        906.26        789.17       111.86 o
 -17  11   2         47.08        139.93        82.47 o
 -16  11   2       1162.57       1277.99       203.92 o
 -15  11   2        268.99        300.43        61.19 o
 -14  11   2       1179.23       1237.64       186.17 o
 -13  11   2          8.35          1.38        38.83 o
 -12  11   2       2263.25       2240.61       219.77 o
 -11  11   2        128.82        139.71        59.61 o
 -10  11   2        110.31        155.42        52.92 o
  -9  11   2       2539.20       2787.30       335.02 o
  -8  11   2       1483.72       1583.73       185.82 o
  -7  11   2       7975.57       8649.00      1052.61 o
  -6  11   2       2151.72       2376.33       147.24 o
  -5  11   2       3816.94       3886.92       225.82 o
  -4  11   2         51.89         54.97        35.86 o
  -3  11   2       3235.76       3119.32       113.98 o
  -2  11   2        736.01        775.77        78.06 o
  -1  11   2       5615.01       5024.31       304.92 o
   0  11   2       1682.72       1799.89       116.98 o
   1  11   2        155.38        110.95        57.33 o
   2  11   2       1247.44       1100.34       102.54 o
   3  11   2       2037.71       1906.60       164.60 o
   4  11   2       6357.20       5982.80       715.50 o
   5  11   2        147.07         92.71        71.76 o
   6  11   2        655.70        720.90       113.22 o
 -17  12   2        876.85       1322.83       274.20 o
 -16  12   2        336.04        343.51        76.26 o
 -15  12   2       1463.38       1586.10       192.45 o
 -14  12   2       2105.68       2131.78       252.00 o
 -13  12   2         38.65         68.32        51.06 o
 -12  12   2         33.78         19.58        46.71 o
 -11  12   2        956.42       1191.95       164.45 o
 -10  12   2       5662.19       6482.04       687.49 o
  -9  12   2       1503.01       1774.70       143.22 o
  -8  12   2         63.13        103.76        47.38 o
  -7  12   2         71.92        101.90        50.23 o
  -6  12   2        768.10        835.45        93.23 o
  -5  12   2       4425.00       4392.87       238.30 o
  -4  12   2        291.45        324.08        54.60 o
  -3  12   2       1127.62       1059.57        78.49 o
  -2  12   2        526.03        568.76        70.70 o
  -1  12   2       4487.10       4054.81       158.32 o
   0  12   2       1061.61       1000.35        98.71 o
   1  12   2        518.59        511.12        85.69 o
   2  12   2         44.18         35.56        55.80 o
   3  12   2       2045.67       2222.57       200.05 o
   4  12   2        320.60        328.09        85.76 o
   5  12   2         10.07          9.72        80.63 o
 -16  13   2         45.29         64.46        57.36 o
 -15  13   2        814.94        978.55        99.64 o
 -14  13   2       1132.92       1182.03       181.89 o
 -13  13   2          2.52         17.17        50.41 o
 -12  13   2          2.54        -22.30        45.87 o
 -11  13   2       1431.37       1620.77       142.01 o
 -10  13   2       1019.54       1229.38       161.60 o
  -9  13   2        402.51        465.12        95.75 o
  -8  13   2        810.57        886.38        92.39 o
  -7  13   2        805.44        928.85        95.34 o
  -6  13   2        436.46        473.52        65.66 o
  -5  13   2         18.17          6.06        34.42 o
  -4  13   2        135.95        154.54        49.23 o
  -3  13   2        839.28        754.70        73.71 o
  -2  13   2         55.56         39.25        50.80 o
  -1  13   2        151.87        145.44        63.08 o
   0  13   2        378.98        340.68        79.39 o
   1  13   2         11.97         80.14        63.18 o
   2  13   2         52.53        140.11        70.76 o
   3  13   2        200.47        170.66        75.63 o
 -16  14   2        161.40        171.68        66.58 o
 -15  14   2         76.53         58.46        53.69 o
 -14  14   2         54.67         98.89        56.76 o
 -13  14   2        350.33        480.19        83.84 o
 -12  14   2        647.31        786.76        93.45 o
 -11  14   2        516.16        622.22        89.15 o
 -10  14   2       1760.84       1910.42       187.59 o
  -9  14   2        809.80        866.58        97.45 o
  -8  14   2        251.46        262.21        73.45 o
  -7  14   2        179.89        176.35        90.38 o
  -6  14   2        188.36        205.42        58.26 o
  -5  14   2         70.07         81.87        43.32 o
  -4  14   2        190.48        169.80        51.32 o
  -3  14   2       1110.80       1134.40       152.45 o
  -2  14   2       1545.48       1486.83       118.21 o
  -1  14   2       1216.42       1251.60       115.44 o
   0  14   2          1.46        -26.70        55.47 o
   1  14   2          8.63         20.64        63.52 o
   2  14   2       1201.94       1197.35       119.54 o
 -15  15   2        528.32        678.84        95.51 o
 -14  15   2          1.24         15.12        70.14 o
 -13  15   2          8.55          2.35        53.48 o
 -12  15   2        593.37        569.67        90.42 o
 -11  15   2       2082.46       2492.21       154.86 o
 -10  15   2         40.86         56.55        59.31 o
  -9  15   2        565.14        730.13        99.03 o
  -8  15   2        142.94        153.95        69.72 o
  -7  15   2       1100.55       1303.51       119.37 o
  -6  15   2          5.38         56.34        62.92 o
  -5  15   2        582.59        463.75        76.31 o
  -4  15   2         30.40         18.39        45.05 o
  -3  15   2        298.13        356.67        79.60 o
  -2  15   2        486.66        474.50        88.53 o
  -1  15   2        569.44        589.00       124.20 o
   0  15   2       1331.98       1250.72       116.98 o
 -14  16   2       2805.87       3267.25       207.40 o
 -13  16   2        340.74        362.67        88.62 o
 -12  16   2       1498.71       1773.66       214.81 o
 -11  16   2          3.96         31.26        60.69 o
 -10  16   2       2226.50       2487.04       158.07 o
  -9  16   2       1188.55       1156.90       119.43 o
  -8  16   2        237.07        242.00        76.38 o
  -7  16   2        539.21        615.10        98.95 o
  -6  16   2        732.90        813.47       107.28 o
  -5  16   2       1839.98       1818.58       125.92 o
  -4  16   2        181.72        207.96        80.66 o
  -3  16   2         91.14         80.65        58.03 o
  -2  16   2        640.69        525.09       111.08 o
 -12  17   2       1121.06       1248.79       206.44 o
 -11  17   2        234.59        339.60        88.91 o
 -10  17   2       1566.44       1830.91       143.90 o
  -9  17   2         91.10         52.98        65.13 o
  -8  17   2         33.76         74.28        66.05 o
  -7  17   2         50.27         92.33        70.74 o
  -6  17   2         43.74         83.21        65.85 o
  -5  17   2        803.65        731.53       117.34 o
   0   0   3       4475.98       5255.68       285.29 o
  -1   1   3       7882.35       8151.39       174.73 o
   0   1   3        118.84        148.40        13.86 o
   1   1   3       8716.08       8568.41       310.26 o
  -3   2   3      25309.85      26888.73      2270.32 o
  -2   2   3         61.49         83.74        13.53 o
  -1   2   3       6058.25       6036.38       284.12 o
   0   2   3        320.91        324.50        26.75 o
   1   2   3       9157.74       9665.66       568.22 o
   2   2   3       3278.66       3516.84       267.89 o
  -5   3   3       2120.15       2196.95       244.54 o
  -4   3   3        646.04        695.76       101.64 o
  -3   3   3       4276.43       4573.09       283.48 o
  -2   3   3        361.11        305.57        26.57 o
  -1   3   3      11327.86      11566.49       588.74 o
   0   3   3       3975.39       4449.25       171.62 o
   1   3   3          7.99         21.36        13.80 o
   2   3   3       2493.24       2663.53       198.92 o
   3   3   3       7376.04       7506.69       734.52 o
  -7   4   3       2831.77       3223.60       339.35 o
  -6   4   3        451.17        420.20        39.46 o
  -5   4   3        753.52        710.89        87.75 o
  -4   4   3        509.36        501.46        52.22 o
  -3   4   3       2584.34       3141.35       204.45 o
  -2   4   3        226.33        300.66        29.31 o
  -1   4   3       8413.18       9150.98       605.63 o
   0   4   3       2639.58       2473.18       131.37 o
   1   4   3       3111.65       3437.89       188.33 o
   2   4   3         51.81         53.23        16.97 o
   3   4   3         62.09         90.44        18.32 o
   4   4   3        423.76        413.33        40.56 o
  -9   5   3        492.70        519.79        56.15 o
  -8   5   3         75.27         59.68        22.51 o
  -7   5   3       1191.21       1097.74       131.73 o
  -6   5   3       6658.61       7122.83       905.39 o
  -5   5   3        627.39        677.86        91.80 o
  -4   5   3       1797.62       1542.30       139.24 o
  -3   5   3       4100.60       4211.16       332.84 o
  -2   5   3        353.02        314.22        29.70 o
  -1   5   3         42.51         62.99        20.25 o
   0   5   3        950.02        920.15        51.07 o
   1   5   3        671.08        649.09        40.78 o
   2   5   3      19340.36      20437.49      1514.53 o
   3   5   3       1954.21       1949.49       171.53 o
   4   5   3       2120.05       2003.90       226.99 o
   5   5   3         55.89         80.49        29.94 o
 -11   6   3        374.63        436.42        55.43 o
 -10   6   3        213.50        240.70        36.11 o
  -9   6   3        201.58        194.08        34.80 o
  -8   6   3        753.61        705.55       101.58 o
  -7   6   3       4811.76       4711.20       555.04 o
  -6   6   3        456.62        568.69        70.52 o
  -5   6   3       2764.04       2527.64       317.51 o
  -4   6   3        427.52        382.90        37.54 o
  -3   6   3       8213.61       8473.71       579.26 o
  -2   6   3       7824.80       7807.01       633.44 o
  -1   6   3        714.65        713.39        29.89 o
   0   6   3       4114.02       4207.33       128.28 o
   1   6   3      10282.38      10528.42       533.08 o
   2   6   3      17416.33      17444.60      1037.09 o
   3   6   3        226.67        236.53        35.81 o
   4   6   3       4835.44       4835.71       478.88 o
   5   6   3        588.93        619.70        91.35 o
   6   6   3       6589.86       6023.43       864.51 o
 -13   7   3        610.08        723.86       105.57 o
 -12   7   3       4272.37       3973.97       446.52 o
 -11   7   3        307.82        317.69        43.01 o
 -10   7   3       1180.08       1036.69       135.59 o
  -9   7   3        287.40        322.59        42.75 o
  -8   7   3       2737.95       2392.06       315.58 o
  -7   7   3        604.60        566.17        78.40 o
  -6   7   3       1989.26       1959.17       231.28 o
  -5   7   3       1224.32       1322.83       148.20 o
  -4   7   3        889.08        931.78       108.50 o
  -3   7   3       4614.06       4792.91       211.17 o
  -2   7   3        474.44        456.80        53.66 o
  -1   7   3       3128.38       3136.33       182.55 o
   0   7   3        100.51        110.85        27.33 o
   1   7   3       1181.68       1093.41        84.52 o
   2   7   3        124.72        137.83        36.98 o
   3   7   3       4722.78       4286.25       359.68 o
   4   7   3       1235.39        988.88       137.65 o
   5   7   3       1467.99       1232.39       197.63 o
   6   7   3         13.04         34.78        53.36 o
   7   7   3          8.35         41.68        60.71 o
 -15   8   3        503.39        481.88       156.87 o
 -14   8   3       1404.57       1301.63       241.49 o
 -13   8   3         43.89         65.41        35.05 o
 -12   8   3         57.70         45.13        33.47 o
 -11   8   3        291.12        306.20        46.94 o
 -10   8   3       2024.56       1709.27       202.70 o
  -9   8   3        864.72        801.01        63.30 o
  -8   8   3         77.08        112.09        34.42 o
  -7   8   3       3452.85       3488.91       391.28 o
  -6   8   3       3736.44       4106.62       361.14 o
  -5   8   3       2892.26       3127.54       285.73 o
  -4   8   3       1433.03       1409.87       134.15 o
  -3   8   3        839.26        783.67        47.63 o
  -2   8   3       2310.01       2078.43        69.35 o
  -1   8   3        911.81        863.00        50.84 o
   0   8   3        310.38        289.95        38.23 o
   1   8   3        368.80        382.64        42.04 o
   2   8   3        698.69        577.64        76.21 o
   3   8   3        495.06        451.50        79.85 o
   4   8   3        797.58        821.36       131.20 o
   5   8   3        661.19        629.54        91.87 o
   6   8   3          5.02         19.12        57.92 o
   7   8   3          2.78         -9.81        57.66 o
   8   8   3         16.76        -12.25        65.05 o
 -17   9   3          9.39         18.05        88.47 o
 -16   9   3        145.58        186.89       100.39 o
 -15   9   3        314.90        283.38       158.32 o
 -14   9   3        588.65        682.61       106.13 o
 -13   9   3        674.32        680.20        77.35 o
 -12   9   3        148.34        143.21        42.88 o
 -11   9   3          3.99         60.74        46.60 o
 -10   9   3        127.45        142.34        43.74 o
  -9   9   3        381.07        421.21        57.76 o
  -8   9   3       2113.69       2211.78       272.14 o
  -7   9   3        607.25        655.79        60.71 o
  -6   9   3        539.22        692.08        70.85 o
  -5   9   3          2.47          0.27        22.20 o
  -4   9   3        343.17        327.66        39.56 o
  -3   9   3          0.81         -3.13        21.74 o
  -2   9   3        475.87        454.89        50.36 o
  -1   9   3         15.72         12.90        29.98 o
   0   9   3        406.54        386.64        52.78 o
   1   9   3         26.60         76.09        47.49 o
   2   9   3       1240.44       1269.41        99.10 o
   3   9   3       3458.96       3476.95       358.01 o
   4   9   3         27.95         -7.06        48.43 o
   5   9   3          6.34         19.88        57.82 o
   6   9   3        572.63        530.65       169.85 o
   7   9   3        833.69        894.89       179.88 o
   8   9   3        235.28        267.45        81.07 o
 -17  10   3         32.42        116.44        95.81 o
 -16  10   3        983.31       1443.84       557.27 o
 -15  10   3        912.62       1116.12       172.28 o
 -14  10   3         10.89          3.63        42.42 o
 -13  10   3        624.04        688.23       100.69 o
 -12  10   3        727.95        687.76       107.13 o
 -11  10   3       5390.59       5426.15       518.00 o
 -10  10   3        807.46        824.46        83.53 o
  -9  10   3        971.37        976.78        84.82 o
  -8  10   3        977.18       1008.90       101.49 o
  -7  10   3       6399.75       6517.21       504.18 o
  -6  10   3       5333.27       5479.75       449.66 o
  -5  10   3       1471.91       1473.07       104.57 o
  -4  10   3        131.97        131.38        38.72 o
  -3  10   3       2904.07       2675.20       102.58 o
  -2  10   3       4069.83       3755.20       141.86 o
  -1  10   3          5.46         23.80        34.93 o
   0  10   3        852.32        762.35        81.30 o
   1  10   3        838.67        922.96       113.96 o
   2  10   3       6011.09       5852.94       658.32 o
   3  10   3        594.74        560.35       109.09 o
   4  10   3        258.34        229.82        71.90 o
   5  10   3         34.50         19.09        60.12 o
   6  10   3       1358.50       1400.67       336.71 o
   7  10   3       1043.07        925.96       209.61 o
 -16  11   3       1351.29       1324.27       190.15 o
 -15  11   3        159.29        220.41        59.95 o
 -14  11   3       2018.03       2008.49       218.64 o
 -13  11   3        168.53        230.27        59.75 o
 -12  11   3       6242.05       6321.33       614.81 o
 -11  11   3       3122.27       3182.23       294.71 o
 -10  11   3        550.96        628.26        98.83 o
  -9  11   3       1081.94       1264.08       128.04 o
  -8  11   3       1998.28       2308.31       233.28 o
  -7  11   3       5014.21       5252.83       482.25 o
  -6  11   3       1055.66        954.28        87.19 o
  -5  11   3        236.70        207.00        46.52 o
  -4  11   3         35.35         56.31        37.20 o
  -3  11   3        974.58        968.56        84.63 o
  -2  11   3        561.40        506.04        62.90 o
  -1  11   3       4203.34       3612.80       259.55 o
   0  11   3        508.77        495.91        76.69 o
   1  11   3       2637.25       2379.69       197.90 o
   2  11   3        313.27        304.27        76.48 o
   3  11   3        431.67        449.71        89.06 o
   4  11   3       1749.62       1361.94       250.86 o
   5  11   3        291.61        193.42        73.88 o
   6  11   3        537.93        601.90       256.47 o
 -16  12   3        137.00        205.73        66.51 o
 -15  12   3       1131.53       1367.22       160.16 o
 -14  12   3       2048.01       1937.35       236.63 o
 -13  12   3         32.52         -4.44        59.92 o
 -12  12   3         25.68         21.65        51.48 o
 -11  12   3        252.04        282.87        67.90 o
 -10  12   3       2123.93       2243.50       266.40 o
  -9  12   3       2918.27       3225.15       297.49 o
  -8  12   3          7.61         19.26        43.38 o
  -7  12   3         58.55         51.85        46.08 o
  -6  12   3        300.92        274.37        54.99 o
  -5  12   3       1706.39       1696.25       175.49 o
  -4  12   3       1781.90       1582.99        89.09 o
  -3  12   3         44.44         16.50        39.34 o
  -2  12   3        972.91        948.57        80.14 o
  -1  12   3       2172.68       1783.46       185.34 o
   0  12   3        133.28        101.22        62.14 o
   1  12   3         97.36         83.88        55.75 o
   2  12   3        277.61        188.72        69.51 o
   3  12   3        536.76        589.87       126.79 o
   4  12   3        472.36        466.92        95.58 o
 -16  13   3          7.88         31.62        54.65 o
 -15  13   3        381.34        487.77        85.90 o
 -14  13   3        749.70        864.84       128.71 o
 -13  13   3         75.39        112.18        58.80 o
 -12  13   3        784.98        819.11       127.09 o
 -11  13   3        386.58        453.76        85.20 o
 -10  13   3       1255.97       1283.76       125.49 o
  -9  13   3       1945.06       2138.28       235.74 o
  -8  13   3         16.02         33.88        51.07 o
  -7  13   3        604.70        696.29        89.86 o
  -6  13   3        135.70        156.42        51.88 o
  -5  13   3          3.95         -9.15        32.93 o
  -4  13   3        301.54        264.00        56.18 o
  -3  13   3        395.31        305.13        60.81 o
  -2  13   3         58.91         36.07        52.63 o
  -1  13   3       1005.04        938.23        99.34 o
   0  13   3        253.31        259.03        75.16 o
   1  13   3        841.92        770.18        99.08 o
   2  13   3        220.88        183.77        69.87 o
   3  13   3        146.64        163.92        97.99 o
 -15  14   3        340.04        398.26        85.82 o
 -14  14   3         15.14        -34.20        50.73 o
 -13  14   3        172.91        235.92        68.19 o
 -12  14   3         53.59        108.24        59.90 o
 -11  14   3       1717.09       1797.22       129.65 o
 -10  14   3        286.58        414.97        84.06 o
  -9  14   3        246.12        250.65        74.89 o
  -8  14   3        167.50        173.51        67.23 o
  -7  14   3        799.39        949.97       102.29 o
  -6  14   3       1347.45       1405.14       127.96 o
  -5  14   3         77.73         77.85        51.37 o
  -4  14   3        345.77        253.53        61.50 o
  -3  14   3        671.48        620.36        86.01 o
  -2  14   3       4291.24       3792.90       203.67 o
  -1  14   3        956.62        910.26       103.07 o
   0  14   3        446.97        297.63        78.92 o
   1  14   3          2.00         18.12        57.56 o
 -14  15   3         50.13        100.74        63.48 o
 -13  15   3         72.24         45.56        53.18 o
 -12  15   3       2238.63       2365.51       150.20 o
 -11  15   3       5444.79       6453.85       276.79 o
 -10  15   3         49.71         74.62        58.32 o
  -9  15   3        567.60        651.90        96.64 o
  -8  15   3        380.42        338.33        81.45 o
  -7  15   3       2871.54       3030.71       164.47 o
  -6  15   3        566.01        615.20        79.50 o
  -5  15   3        315.10        308.98        69.17 o
  -4  15   3         55.80         62.58        54.89 o
  -3  15   3       1673.86       1509.72       150.75 o
  -2  15   3       1305.52       1207.05       114.07 o
  -1  15   3        417.90        364.26        82.42 o
 -13  16   3          4.81         35.38        69.98 o
 -12  16   3       1056.81       1222.80       119.66 o
 -11  16   3        111.80        117.55        70.02 o
 -10  16   3       1315.39       1391.52       125.88 o
  -9  16   3        763.85        857.75       101.93 o
  -8  16   3        355.40        440.14        91.69 o
  -7  16   3        262.30        282.59        79.50 o
  -6  16   3        488.61        437.65        77.61 o
  -5  16   3       1341.64       1369.32       147.37 o
  -4  16   3         25.81         -2.31        55.30 o
  -3  16   3         84.90        111.75        83.30 o
 -10  17   3        662.67        672.52       219.11 o
  -9  17   3        501.41        500.28       212.78 o
  -8  17   3        360.17        329.30       169.71 o
   0   0   4       2534.20       2618.66        68.64 o
  -1   1   4       4209.27       4190.91       113.21 o
   0   1   4        959.17        928.39        30.10 o
   1   1   4       8996.96       8989.83       253.95 o
  -3   2   4       4877.42       4793.74       267.91 o
  -2   2   4        842.76        881.53        47.79 o
  -1   2   4        423.79        459.29        31.61 o
   0   2   4        286.64        254.65        24.58 o
   1   2   4      10671.72      10571.74       455.48 o
   2   2   4       4286.40       4657.72       322.98 o
  -5   3   4         16.38          8.37        14.25 o
  -4   3   4       1239.26       1486.82       130.07 o
  -3   3   4        267.46        281.59        22.11 o
  -2   3   4          0.31          7.33        16.75 o
  -1   3   4          2.13        -13.25        15.64 o
   0   3   4       1477.48       1437.02        50.58 o
   1   3   4        456.42        501.26        31.77 o
   2   3   4          2.89          8.93        13.64 o
   3   3   4         46.30         81.56        19.13 o
  -7   4   4        231.12        257.70        27.38 o
  -6   4   4          0.34         -6.80        13.46 o
  -5   4   4       5123.95       5736.54       567.24 o
  -4   4   4       5993.39       5444.18       420.75 o
  -3   4   4       1178.62       1219.84       106.79 o
  -2   4   4         48.76         46.81        19.38 o
  -1   4   4        134.70        154.22        25.83 o
   0   4   4       9697.41       9829.75       443.76 o
   1   4   4       5561.56       5739.27       486.41 o
   2   4   4        141.71        141.13        24.50 o
   3   4   4        725.78        707.04        85.02 o
   4   4   4       4519.95       4400.77       448.53 o
  -9   5   4       7274.46       6405.44       694.24 o
  -8   5   4        701.93        797.25       116.59 o
  -7   5   4        342.29        423.89        55.30 o
  -6   5   4        790.18        925.29       131.92 o
  -5   5   4       3787.32       4166.46       472.25 o
  -4   5   4       7616.64       7406.43       707.04 o
  -3   5   4        173.99        160.04        27.82 o
  -2   5   4       4738.60       4681.57       246.01 o
  -1   5   4          9.40         10.78        19.04 o
   0   5   4       2066.76       2116.53        94.43 o
   1   5   4        205.87        231.70        32.99 o
   2   5   4      11638.90      11141.82       911.75 o
   3   5   4       2205.37       2105.08       163.27 o
   4   5   4       2338.89       2123.12       247.52 o
   5   5   4         25.33          1.49        31.39 o
 -11   6   4       1862.75       1733.47       385.89 o
 -10   6   4        557.93        567.10        81.63 o
  -9   6   4         15.72         -0.30        27.98 o
  -8   6   4       2501.29       2563.48       285.56 o
  -7   6   4       4302.90       4724.27       720.29 o
  -6   6   4       1515.82       1690.71       205.29 o
  -5   6   4         22.31         35.32        18.87 o
  -4   6   4       1231.51       1280.72        95.95 o
  -3   6   4       8807.23       9174.01       470.31 o
  -2   6   4       3245.12       3232.92       209.46 o
  -1   6   4        329.09        375.99        37.27 o
   0   6   4       2407.24       2290.94        72.63 o
   1   6   4       5726.81       5657.40       355.62 o
   2   6   4       8423.51       8334.04       612.78 o
   3   6   4        116.55         93.29        36.53 o
   4   6   4         79.83        108.96        41.29 o
   5   6   4        627.76        553.88        92.62 o
   6   6   4       5677.42       4516.25       642.02 o
 -13   7   4       2208.29       1971.41       508.85 o
 -12   7   4       4712.44       4322.55       544.19 o
 -11   7   4         15.59         40.26        35.27 o
 -10   7   4        528.01        556.71        52.48 o
  -9   7   4          7.49         23.34        31.61 o
  -8   7   4        693.41        755.98        61.24 o
  -7   7   4       2892.30       2914.94       351.00 o
  -6   7   4         79.55        102.04        28.05 o
  -5   7   4          0.21          7.82        20.03 o
  -4   7   4       2769.97       2709.38       243.58 o
  -3   7   4        357.49        326.72        46.74 o
  -2   7   4        388.31        423.28        40.09 o
  -1   7   4         15.73         32.20        23.79 o
   0   7   4         17.67         20.39        23.74 o
   1   7   4         87.10         82.33        29.23 o
   2   7   4        384.25        370.52        52.17 o
   3   7   4         51.97         28.67        31.08 o
   4   7   4         32.23         14.13        47.78 o
   5   7   4       2342.35       1893.84       275.60 o
   6   7   4        122.59         98.25        48.90 o
   7   7   4        551.52        601.76       162.11 o
 -15   8   4          0.28         76.54        83.06 o
 -14   8   4        251.74        184.05        76.33 o
 -13   8   4         59.76         53.52        43.97 o
 -12   8   4        497.38        532.97        85.92 o
 -11   8   4        430.64        473.04        86.57 o
 -10   8   4         93.81        127.74        42.97 o
  -9   8   4        493.15        514.31        70.93 o
  -8   8   4         34.95         35.01        34.04 o
  -7   8   4        323.45        352.13        49.01 o
  -6   8   4        158.14        201.89        37.04 o
  -5   8   4        497.01        455.80        53.53 o
  -4   8   4        772.65        783.60        59.24 o
  -3   8   4       2758.27       2684.25       201.20 o
  -2   8   4        327.12        345.44        41.81 o
  -1   8   4        350.35        374.22        43.72 o
   0   8   4        853.84        844.53        56.36 o
   1   8   4       3814.13       3758.31       165.07 o
   2   8   4         54.92         65.68        36.16 o
   3   8   4        249.25        242.60        65.71 o
   4   8   4       1220.38       1179.32       190.80 o
   5   8   4       2501.56       2308.54       381.14 o
   6   8   4        586.95        669.65       239.37 o
   7   8   4        502.40        711.83       318.53 o
   8   8   4        375.05        422.03       119.36 o
 -16   9   4         36.03         23.98        81.23 o
 -15   9   4          4.54        -38.98        49.09 o
 -14   9   4        398.92        425.92        84.09 o
 -13   9   4       2869.17       2791.68       412.85 o
 -12   9   4       1792.24       1811.47       174.68 o
 -11   9   4        565.80        556.24        65.19 o
 -10   9   4          3.91          4.70        33.75 o
  -9   9   4        869.16        990.87       178.55 o
  -8   9   4       1420.45       1583.79       172.75 o
  -7   9   4        488.77        516.84        61.24 o
  -6   9   4        917.65       1007.75        76.65 o
  -5   9   4       2918.97       2907.12       201.77 o
  -4   9   4       1731.98       1669.21       105.75 o
  -3   9   4        905.93        940.57        72.56 o
  -2   9   4        499.95        522.74        50.10 o
  -1   9   4        187.22        202.66        45.92 o
   0   9   4       4539.96       4473.29       273.66 o
   1   9   4        330.69        345.53        65.71 o
   2   9   4        115.92        112.37        55.38 o
   3   9   4        158.46        103.01        54.78 o
   4   9   4        353.49        354.15        82.15 o
   5   9   4       1129.50       1083.00       266.01 o
   6   9   4         11.27         76.68        81.94 o
   7   9   4       1171.91       1351.31       281.17 o
 -16  10   4        722.48       1127.15       360.96 o
 -15  10   4       1364.96       1192.14       183.82 o
 -14  10   4       1406.64       1644.00       403.83 o
 -13  10   4       3167.42       3189.10       342.76 o
 -12  10   4        587.82        562.93        84.63 o
 -11  10   4       1998.49       2008.48       175.98 o
 -10  10   4          6.25         32.97        38.76 o
  -9  10   4       2060.22       2216.94       220.25 o
  -8  10   4        493.44        507.99        64.37 o
  -7  10   4       2603.80       2892.81       229.81 o
  -6  10   4        469.79        522.51        51.08 o
  -5  10   4        988.67        991.90        91.22 o
  -4  10   4         62.09         57.56        35.69 o
  -3  10   4       2226.20       2191.92       140.58 o
  -2  10   4       2753.65       2836.21       160.69 o
  -1  10   4         15.49         22.59        35.46 o
   0  10   4         47.92         27.77        44.30 o
   1  10   4       1377.89       1274.53       104.18 o
   2  10   4       2201.55       2062.43       169.98 o
   3  10   4        838.11        728.62        95.62 o
   4  10   4        530.93        501.10        93.23 o
   5  10   4          4.00          0.66        58.26 o
   6  10   4       1190.26       1324.30       377.42 o
 -16  11   4       1222.67       1173.24       123.69 o
 -15  11   4        364.60        419.50       101.27 o
 -14  11   4       1009.62        834.00        99.68 o
 -13  11   4          8.78         49.04        47.18 o
 -12  11   4       5380.10       5246.96       600.34 o
 -11  11   4       1276.63       1355.63       135.09 o
 -10  11   4         96.40        153.38        50.30 o
  -9  11   4         62.69         93.99        54.40 o
  -8  11   4        387.04        388.58        70.44 o
  -7  11   4       3294.22       3695.81       483.33 o
  -6  11   4        111.98        135.00        44.18 o
  -5  11   4        263.78        240.22        49.60 o
  -4  11   4       1686.52       1526.07       117.30 o
  -3  11   4       3210.39       3080.48       119.22 o
  -2  11   4        631.57        649.49        68.22 o
  -1  11   4         67.52         75.86        51.45 o
   0  11   4        683.72        591.45        86.50 o
   1  11   4        579.31        531.26        87.78 o
   2  11   4        156.84        184.57        71.05 o
   3  11   4        186.68        182.03        72.15 o
   4  11   4        380.86        374.63        87.34 o
   5  11   4         20.85         11.43        78.62 o
 -15  12   4         13.25         68.78        66.25 o
 -14  12   4          1.51          4.91        48.45 o
 -13  12   4        107.56         91.70        55.30 o
 -12  12   4          6.77        -10.31        48.02 o
 -11  12   4        530.25        618.24        86.16 o
 -10  12   4         91.94        117.48        55.42 o
  -9  12   4        496.59        570.53        81.64 o
  -8  12   4       1032.47       1142.86       109.37 o
  -7  12   4        163.87        167.26        64.70 o
  -6  12   4        320.43        346.34        59.96 o
  -5  12   4        114.71        108.92        43.37 o
  -4  12   4        429.82        366.89        72.66 o
  -3  12   4        837.06        820.76        79.99 o
  -2  12   4        351.44        363.91        71.17 o
  -1  12   4        190.35        216.86        66.80 o
   0  12   4        194.12        139.83        66.42 o
   1  12   4        208.64        226.02        74.03 o
   2  12   4        171.40        143.18        69.30 o
   3  12   4         38.75         18.96        56.78 o
 -15  13   4         98.20        108.61        60.71 o
 -14  13   4         25.82         -0.29        51.49 o
 -13  13   4       1173.19       1294.88       173.26 o
 -12  13   4       1805.48       1845.60       270.23 o
 -11  13   4         42.38         69.93        54.42 o
 -10  13   4        328.81        354.27        77.74 o
  -9  13   4       2605.67       2512.12       237.77 o
  -8  13   4       1459.45       1705.20       143.70 o
  -7  13   4        475.05        571.66        88.89 o
  -6  13   4       1199.62       1227.87       144.97 o
  -5  13   4         58.76         56.69        59.07 o
  -4  13   4       5794.97       5412.35       205.70 o
  -3  13   4       2655.44       2339.17       169.29 o
  -2  13   4          9.27         28.22        52.31 o
  -1  13   4        396.85        262.21        72.15 o
   0  13   4        488.94        434.10        83.07 o
   1  13   4       1063.68        861.22       103.55 o
   2  13   4        189.69         90.18        64.10 o
 -14  14   4         40.59        129.96        64.67 o
 -13  14   4       1351.32       1601.87       143.22 o
 -12  14   4         55.77         50.20        54.36 o
 -11  14   4       1187.10       1363.39       213.89 o
 -10  14   4        491.87        583.65        87.37 o
  -9  14   4       1003.84       1149.48       136.90 o
  -8  14   4        907.26       1124.63       109.61 o
  -7  14   4       1478.37       1595.97       131.61 o
  -6  14   4       4157.14       4193.50       284.18 o
  -5  14   4        127.14        143.61        70.45 o
  -4  14   4       1578.94       1375.10       101.34 o
  -3  14   4        125.24        136.74        60.51 o
  -2  14   4       2189.26       2051.47       137.92 o
  -1  14   4        449.29        412.61        83.74 o
   0  14   4        280.99        195.31        75.38 o
 -13  15   4         21.36        156.41        65.01 o
 -12  15   4        725.85        674.22        95.66 o
 -11  15   4       2979.34       3126.90       307.74 o
 -10  15   4        109.62        132.44        65.09 o
  -9  15   4         39.63         85.37        58.71 o
  -8  15   4        340.97        392.80       104.74 o
  -7  15   4       4619.92       5132.04       215.32 o
  -6  15   4        958.26        926.83        88.98 o
  -5  15   4        186.44        146.42        57.60 o
  -4  15   4         28.03        156.93        91.19 o
  -3  15   4        595.54        512.45        84.30 o
  -2  15   4       1030.57        975.54       107.42 o
 -12  16   4        460.39        732.05       179.85 o
 -11  16   4          3.73        -36.73        91.19 o
 -10  16   4          7.93         44.87        59.59 o
  -9  16   4         14.65        -15.68        56.06 o
  -8  16   4         56.76         85.94        69.46 o
  -7  16   4        121.02        182.16        79.79 o
  -6  16   4         41.88         67.69        57.77 o
  -5  16   4        153.26         24.06       107.65 o
   0   0   5      16014.67      15441.45       233.60 o
  -1   1   5      13017.22      13568.69       176.34 o
   0   1   5        974.81        937.61        34.50 o
   1   1   5        648.80        663.19        27.34 o
  -3   2   5       1097.05       1132.32        63.30 o
  -2   2   5         65.38        100.29        21.36 o
  -1   2   5       1785.03       1782.78        69.70 o
   0   2   5       2832.27       2933.93       117.11 o
   1   2   5       5070.83       5314.26       352.72 o
   2   2   5       1200.52       1195.17        82.22 o
  -5   3   5       1787.45       1787.65       157.49 o
  -4   3   5          2.02         -3.16        19.33 o
  -3   3   5         73.02         75.51        20.89 o
  -2   3   5       3419.43       3505.70       197.95 o
  -1   3   5       1875.32       1889.87        93.24 o
   0   3   5         57.69         88.65        21.23 o
   1   3   5        190.09        192.65        31.04 o
   2   3   5         16.80         11.75        21.43 o
   3   3   5       1162.47       1273.20       124.28 o
  -7   4   5        243.96        287.76        45.37 o
  -6   4   5        114.13        100.62        29.38 o
  -5   4   5       2126.16       2419.82       279.80 o
  -4   4   5       9936.52      10820.75      1085.08 o
  -3   4   5        390.18        454.79        41.46 o
  -2   4   5       2230.21       2252.38       141.49 o
  -1   4   5        146.06        178.55        30.06 o
   0   4   5       2157.65       1990.14        78.90 o
   1   4   5       3060.28       2891.98       154.46 o
   2   4   5        229.34        246.48        36.44 o
   3   4   5        409.00        455.67        61.79 o
   4   4   5       1268.66       1285.42       279.39 o
  -9   5   5       2816.44       2714.73       299.42 o
  -8   5   5       2332.57       2245.23       289.66 o
  -7   5   5        119.66        149.32        33.85 o
  -6   5   5        176.37        237.79        42.01 o
  -5   5   5       6573.94       7792.34       742.84 o
  -4   5   5       8550.64       8274.59       571.32 o
  -3   5   5         50.16         90.27        26.07 o
  -2   5   5       1017.69       1081.32        54.94 o
  -1   5   5        525.39        543.34        44.34 o
   0   5   5       1741.15       1743.98        79.40 o
   1   5   5        230.87        277.62        38.54 o
   2   5   5        455.09        419.73        51.34 o
   3   5   5        105.59         75.71        35.68 o
   4   5   5       1867.04       1845.05       265.15 o
   5   5   5        129.57        118.70        53.35 o
 -11   6   5         17.38         16.35        46.11 o
 -10   6   5         62.11         76.41        39.07 o
  -9   6   5         77.64         79.00        40.76 o
  -8   6   5        128.98        104.07        40.49 o
  -7   6   5        927.60       1031.25       155.31 o
  -6   6   5        574.26        650.81        61.54 o
  -5   6   5          1.29        -12.81        23.11 o
  -4   6   5        303.49        269.37        37.75 o
  -3   6   5       2438.30       2615.81       127.33 o
  -2   6   5        396.39        398.71        43.02 o
  -1   6   5        730.58        753.61        52.14 o
   0   6   5         85.27        115.04        31.87 o
   1   6   5        229.96        220.41        37.27 o
   2   6   5       1102.98        955.45        80.09 o
   3   6   5        800.60        758.19        89.94 o
   4   6   5        186.75        133.66        50.99 o
   5   6   5       4154.70       3695.16       604.38 o
   6   6   5       1729.67       1518.00       364.07 o
 -13   7   5         93.97        151.72        60.55 o
 -12   7   5        730.84        690.69       108.47 o
 -11   7   5       1003.03       1021.20       103.94 o
 -10   7   5        268.22        253.90        63.42 o
  -9   7   5        308.46        323.22        64.71 o
  -8   7   5        354.10        425.99        79.10 o
  -7   7   5       2040.45       2150.71       251.59 o
  -6   7   5       2799.88       2928.02       325.10 o
  -5   7   5       2837.75       2799.23       270.80 o
  -4   7   5       1306.71       1268.74        72.29 o
  -3   7   5         55.79         66.12        31.42 o
  -2   7   5        186.59        154.66        34.65 o
  -1   7   5       1951.95       1879.61        83.86 o
   0   7   5        123.87        129.21        35.24 o
   1   7   5        321.66        325.48        44.54 o
   2   7   5        298.01        263.47        51.16 o
   3   7   5       2188.92       2122.19       213.92 o
   4   7   5       2979.10       2569.25       438.70 o
   5   7   5        487.84        439.81        89.63 o
   6   7   5        218.40        128.80        59.95 o
   7   7   5        483.01        490.02       234.94 o
 -15   8   5        551.14        630.41       320.43 o
 -14   8   5        213.80        266.43        81.31 o
 -13   8   5        237.71        228.93        69.99 o
 -12   8   5         94.03         69.37        50.09 o
 -11   8   5       1021.96        830.80       121.38 o
 -10   8   5        154.59        214.35        54.59 o
  -9   8   5          0.72         31.53        37.08 o
  -8   8   5        323.52        378.97        73.39 o
  -7   8   5          5.61         30.83        32.65 o
  -6   8   5       1612.56       1825.98       145.94 o
  -5   8   5         31.63         35.14        30.75 o
  -4   8   5       7226.79       7025.07       542.17 o
  -3   8   5       2845.73       2730.66       198.34 o
  -2   8   5        937.26        862.75        60.38 o
  -1   8   5        224.10        264.56        42.69 o
   0   8   5       1322.56       1360.23        88.53 o
   1   8   5       2575.90       2359.64       106.94 o
   2   8   5       1017.83        965.05        78.70 o
   3   8   5          7.28          3.01        37.69 o
   4   8   5        822.41        884.11       303.97 o
   5   8   5       4548.69       4258.63       818.81 o
   6   8   5       1670.64       1656.34       599.07 o
   7   8   5        146.77        139.28        97.52 o
 -15   9   5         94.97         84.23        60.22 o
 -14   9   5        519.52        588.04       144.57 o
 -13   9   5       5904.63       5908.93      1300.21 o
 -12   9   5       1758.84       1690.82       294.51 o
 -11   9   5        309.75        237.17        84.55 o
 -10   9   5        419.29        469.31        71.68 o
  -9   9   5       4511.94       4491.04       579.48 o
  -8   9   5       3372.70       3537.27       410.18 o
  -7   9   5         12.14        -21.94        32.56 o
  -6   9   5       1727.42       1757.20       158.35 o
  -5   9   5       3616.82       3721.59       343.03 o
  -4   9   5       7044.35       7191.71       394.23 o
  -3   9   5         95.68        106.13        34.53 o
  -2   9   5       1288.45       1187.61        69.51 o
  -1   9   5        247.30        245.98        44.56 o
   0   9   5       1890.11       1817.45       109.75 o
   1   9   5       1677.04       1603.50       109.76 o
   2   9   5         84.15         92.16        54.13 o
   3   9   5        113.43        125.32        61.88 o
   4   9   5        825.57        751.23       131.09 o
   5   9   5       1324.27       1415.25       297.00 o
   6   9   5         10.83         40.10        85.42 o
 -15  10   5        340.77        334.23        89.23 o
 -14  10   5        615.49        684.18       151.07 o
 -13  10   5       1997.60       2026.39       582.41 o
 -12  10   5          5.50         28.91        44.64 o
 -11  10   5        436.05        419.76        81.61 o
 -10  10   5        203.14        260.45        60.74 o
  -9  10   5       1438.14       1554.48       158.26 o
  -8  10   5         71.19         84.75        46.52 o
  -7  10   5       1874.46       1987.64       179.47 o
  -6  10   5        513.92        482.88        54.26 o
  -5  10   5        664.65        640.66        56.47 o
  -4  10   5        193.01        216.19        47.78 o
  -3  10   5        573.02        642.87        66.36 o
  -2  10   5       2176.42       2231.48       157.95 o
  -1  10   5        204.88        226.27        52.25 o
   0  10   5        223.95        168.04        60.66 o
   1  10   5        155.98        180.20        63.53 o
   2  10   5        327.42        318.48        77.73 o
   3  10   5         54.74         67.61        59.16 o
   4  10   5          8.23        -19.90        67.92 o
   5  10   5        230.73        148.87        90.62 o
 -15  11   5        289.31        137.86        78.82 o
 -14  11   5         80.39        107.19        52.76 o
 -13  11   5        266.01        224.87        67.43 o
 -12  11   5       1365.36       1096.74       105.73 o
 -11  11   5        362.24        416.69        68.37 o
 -10  11   5        533.01        576.45        75.18 o
  -9  11   5        135.67        165.77        55.47 o
  -8  11   5        147.69        212.35        64.82 o
  -7  11   5        710.42        755.44        88.24 o
  -6  11   5        689.65        669.69        70.50 o
  -5  11   5       1147.38       1103.72        78.12 o
  -4  11   5       1047.91       1126.08       106.03 o
  -3  11   5        763.60        738.19        72.13 o
  -2  11   5       2732.27       2625.67       116.04 o
  -1  11   5        304.50        299.64        70.98 o
   0  11   5        462.68        411.92        79.13 o
   1  11   5        285.77        212.24        76.89 o
   2  11   5         55.44         50.32        59.62 o
   3  11   5        123.86        101.43        66.27 o
 -14  12   5       1150.31       1402.88       686.46 o
 -13  12   5         42.05         37.03        64.15 o
 -12  12   5        162.93        176.12        60.56 o
 -11  12   5         83.10        127.39        64.60 o
 -10  12   5       1421.50       1502.99       144.99 o
  -9  12   5          8.34         12.20        53.93 o
  -8  12   5        956.69       1050.38       106.08 o
  -7  12   5         10.02         64.78        58.16 o
  -6  12   5        938.49        903.09        80.87 o
  -5  12   5        553.08        486.99        86.42 o
  -4  12   5        614.84        527.61        70.89 o
  -3  12   5        505.94        520.69        74.06 o
  -2  12   5        914.00        868.13        93.75 o
  -1  12   5        268.44        205.47        65.97 o
   0  12   5         17.38          5.62        50.17 o
   1  12   5        750.01        716.92        99.87 o
   2  12   5         61.10         28.69        55.66 o
 -14  13   5          0.64         38.00        97.52 o
 -13  13   5        599.31        706.96       126.59 o
 -12  13   5       1160.59       1388.66       261.93 o
 -11  13   5         96.84        119.27        63.75 o
 -10  13   5        652.93       1089.83       245.71 o
  -9  13   5        217.04        350.25        80.60 o
  -8  13   5       1099.42       1159.96       114.19 o
  -7  13   5        546.19        601.32        95.53 o
  -6  13   5       1297.06       1367.87       118.78 o
  -5  13   5         15.49        -45.49        53.37 o
  -4  13   5       5689.73       5041.30       304.19 o
  -3  13   5       2269.53       2092.91       190.90 o
  -2  13   5         16.47         19.64        54.04 o
  -1  13   5        132.38        153.77        65.31 o
   0  13   5       1454.89       1293.01       116.53 o
   1  13   5       1882.04       1545.16       244.44 o
 -13  14   5       1554.74       1789.60       227.97 o
 -12  14   5        209.17        226.46        73.00 o
 -11  14   5        163.66        198.14        72.00 o
 -10  14   5         73.05         55.93        60.17 o
  -9  14   5       1125.67       1277.52       117.74 o
  -8  14   5       1638.10       1906.81       137.50 o
  -7  14   5         29.43         10.18        61.21 o
  -6  14   5        254.15        261.17        62.70 o
  -5  14   5        360.40        390.12       105.37 o
  -4  14   5       2181.57       2118.09       246.34 o
  -3  14   5         42.07         50.47        59.00 o
  -2  14   5        517.88        387.20        84.80 o
  -1  14   5        116.24        147.25        78.43 o
 -11  15   5        446.55        659.86       149.45 o
 -10  15   5         44.24        120.32        64.88 o
  -9  15   5          0.28         -1.80        71.64 o
  -8  15   5        413.73        515.97       100.16 o
  -7  15   5        319.38        342.73        87.98 o
  -6  15   5         34.15         99.85        55.10 o
  -5  15   5        303.03        239.53       113.35 o
  -4  15   5         34.26        120.32       127.92 o
   0   0   6       8075.39       7788.18       186.86 o
  -1   1   6       5342.13       5237.05       129.80 o
   0   1   6        590.69        621.44        55.72 o
   1   1   6        100.53        103.11        27.95 o
  -3   2   6        738.58        764.69        51.97 o
  -2   2   6          3.83         15.76        20.59 o
  -1   2   6       1406.77       1584.06       115.07 o
   0   2   6        709.44        713.30        48.51 o
   1   2   6         21.61         14.21        29.36 o
   2   2   6       1292.61       1352.05       112.61 o
  -5   3   6       2458.35       2625.32       234.54 o
  -4   3   6         91.72        113.08        32.11 o
  -3   3   6         65.69         81.84        25.25 o
  -2   3   6       5657.21       5746.62       265.05 o
  -1   3   6       5952.16       6057.92       208.10 o
   0   3   6          3.47         24.17        25.77 o
   1   3   6        253.82        258.35        47.59 o
   2   3   6       1190.29       1386.55       127.78 o
   3   3   6       2270.92       2320.07       221.74 o
  -7   4   6        735.86        885.28       116.08 o
  -6   4   6       1467.79       1681.28       194.09 o
  -5   4   6         35.62         29.34        26.88 o
  -4   4   6       1619.89       1709.21       193.72 o
  -3   4   6         42.19         40.67        25.35 o
  -2   4   6       2603.60       2567.17       145.65 o
  -1   4   6        429.12        395.56        43.52 o
   0   4   6       2494.23       2577.44        85.05 o
   1   4   6       2126.70       2247.80        98.72 o
   2   4   6         20.65         37.81        35.20 o
   3   4   6        369.04        407.66        54.79 o
   4   4   6       2083.99       1823.41       272.46 o
  -9   5   6       2391.08       2279.40       408.30 o
  -8   5   6        871.42        844.66        73.46 o
  -7   5   6         11.34          0.97        29.65 o
  -6   5   6         18.04         21.08        29.25 o
  -5   5   6       3856.69       4289.23       548.86 o
  -4   5   6       4755.78       4957.74       343.14 o
  -3   5   6        177.10        220.74        35.02 o
  -2   5   6         80.63         67.18        31.78 o
  -1   5   6        495.73        507.36        49.29 o
   0   5   6        413.23        467.78        49.59 o
   1   5   6       1916.18       1937.68        92.98 o
   2   5   6        117.85        121.47        40.06 o
   3   5   6        758.11        749.01       133.56 o
   4   5   6       1515.47       1513.09       264.40 o
   5   5   6         86.58         79.59        49.11 o
 -11   6   6         83.55        105.10        57.88 o
 -10   6   6        170.13        159.77        51.62 o
  -9   6   6          1.27        -12.93        36.26 o
  -8   6   6        643.84        595.89       100.36 o
  -7   6   6        616.18        656.05       121.38 o
  -6   6   6        649.74        789.85       109.63 o
  -5   6   6        158.63        165.56        35.92 o
  -4   6   6         12.42         17.84        26.37 o
  -3   6   6        374.56        384.62        47.25 o
  -2   6   6          0.51         -7.24        26.78 o
  -1   6   6        198.70        241.89        44.04 o
   0   6   6          6.74         12.71        30.86 o
   1   6   6        190.32        183.96        45.16 o
   2   6   6         12.03         -0.18        38.15 o
   3   6   6          6.53         -6.84        39.92 o
   4   6   6        742.96        747.59       115.31 o
   5   6   6       1279.66       1232.82       225.80 o
   6   6   6        222.17        201.92        65.03 o
 -13   7   6        137.75        189.99        67.07 o
 -12   7   6          4.20         17.75        48.61 o
 -11   7   6        263.05        219.89        58.09 o
 -10   7   6       2819.07       2649.69       348.47 o
  -9   7   6        469.52        517.78        71.66 o
  -8   7   6        194.52        169.07        45.39 o
  -7   7   6         19.97         54.96        38.07 o
  -6   7   6       1987.48       2292.59       242.33 o
  -5   7   6       5889.24       5706.69       449.72 o
  -4   7   6         35.43         32.10        33.22 o
  -3   7   6       1318.44       1291.22        71.27 o
  -2   7   6        262.06        302.89        47.23 o
  -1   7   6       4010.90       3997.80       142.67 o
   0   7   6        159.03        173.58        41.10 o
   1   7   6       1200.77       1223.03        83.61 o
   2   7   6          1.56          4.32        41.30 o
   3   7   6       2512.19       2172.26       265.73 o
   4   7   6       2147.82       2116.12       360.26 o
   5   7   6        918.10        766.36       157.65 o
   6   7   6        459.92        479.57       121.99 o
   7   7   6        783.97        923.65       293.83 o
 -14   8   6         53.81         76.71        60.55 o
 -13   8   6         93.14        114.52        60.37 o
 -12   8   6         40.90         95.48        49.20 o
 -11   8   6       1549.55       1465.59       270.62 o
 -10   8   6       3832.63       3899.48       926.58 o
  -9   8   6         49.91        121.08        48.43 o
  -8   8   6       1606.24       1566.32       268.99 o
  -7   8   6          0.70         39.97        42.61 o
  -6   8   6       4297.27       4275.22       425.96 o
  -5   8   6        557.48        530.57        54.51 o
  -4   8   6       1524.91       1614.54       126.12 o
  -3   8   6        303.40        335.55        50.38 o
  -2   8   6       1105.33       1118.89        87.46 o
  -1   8   6       2819.18       2794.86       124.91 o
   0   8   6        181.33        204.25        46.57 o
   1   8   6       2292.93       2127.26       239.53 o
   2   8   6        577.17        460.19        90.85 o
   3   8   6        400.85        447.41        81.62 o
   4   8   6          8.72         44.15        59.61 o
   5   8   6       1525.54       1586.70       410.35 o
   6   8   6        576.24        676.50       206.44 o
 -14   9   6         94.95         94.41        67.93 o
 -13   9   6       1031.14        971.12        94.21 o
 -12   9   6        247.35        229.71        59.84 o
 -11   9   6        919.99        952.33       182.23 o
 -10   9   6          1.25        -25.67        44.06 o
  -9   9   6       2258.96       2062.95       218.27 o
  -8   9   6       2903.20       2384.85       129.89 o
  -7   9   6        115.74         89.79        44.76 o
  -6   9   6        792.35        699.10        60.94 o
  -5   9   6       1593.78       1672.72       145.92 o
  -4   9   6       1760.46       1923.24       160.91 o
  -3   9   6        728.59        814.55        67.56 o
  -2   9   6         43.83         28.52        34.12 o
  -1   9   6        174.15        161.80        41.95 o
   0   9   6       1523.15       1427.67       145.91 o
   1   9   6       1421.07       1312.63       265.97 o
   2   9   6         20.36          9.08        60.52 o
   3   9   6          0.30         20.26        58.40 o
   4   9   6        582.32        607.27       174.15 o
   5   9   6        428.64        288.46       102.98 o
 -14  10   6        543.63        595.81       157.05 o
 -13  10   6       1550.86       1540.83       288.50 o
 -12  10   6        109.10         82.67        55.26 o
 -11  10   6        228.82        176.86        59.08 o
 -10  10   6        810.00        700.10        96.03 o
  -9  10   6        780.09        714.27        95.03 o
  -8  10   6        248.10        338.11        60.13 o
  -7  10   6          1.35         10.65        40.13 o
  -6  10   6         93.67         66.13        38.39 o
  -5  10   6         66.78         68.57        36.50 o
  -4  10   6        103.10         88.52        43.80 o
  -3  10   6        459.65        470.25        65.57 o
  -2  10   6        166.13        176.22        51.89 o
  -1  10   6        157.36        159.77        61.05 o
   0  10   6         69.38         87.38        55.64 o
   1  10   6        124.33        132.24        73.93 o
   2  10   6          5.10          9.95        55.74 o
   3  10   6          7.09         47.38        65.13 o
 -13  11   6         41.82         -2.60        54.92 o
 -12  11   6         82.61         55.29        53.36 o
 -11  11   6        281.56        218.68        73.70 o
 -10  11   6        293.45        319.46        81.42 o
  -9  11   6        890.72        968.26       108.40 o
  -8  11   6         79.60        146.84        61.89 o
  -7  11   6          8.75          2.34        50.84 o
  -6  11   6         14.12         20.45        43.00 o
  -5  11   6       2142.97       1816.55       119.97 o
  -4  11   6        693.52        716.69        77.38 o
  -3  11   6          5.02         23.71        44.60 o
  -2  11   6        326.12        299.26        73.08 o
  -1  11   6       1695.74       1699.89       122.76 o
   0  11   6       2013.97       1817.31       129.89 o
   1  11   6         22.85         37.76        62.98 o
   2  11   6        144.10        118.23        78.21 o
 -13  12   6        122.30        224.79       102.86 o
 -12  12   6         23.57         39.16        69.84 o
 -11  12   6        991.75        943.03       187.45 o
 -10  12   6       2754.53       2419.90       229.87 o
  -9  12   6        569.15        687.73       134.34 o
  -8  12   6        654.60        717.83        94.08 o
  -7  12   6         40.00         53.91        60.06 o
  -6  12   6       1134.55       1183.86       114.80 o
  -5  12   6        490.04        483.52        82.83 o
  -4  12   6        187.63        163.43        54.05 o
  -3  12   6        211.38        235.44        60.18 o
  -2  12   6        566.32        500.96        86.34 o
  -1  12   6       1264.61       1196.73       111.26 o
   0  12   6         28.24        102.11        64.74 o
   1  12   6       1349.47       1137.34       207.71 o
 -11  13   6         17.56         16.10        76.10 o
 -10  13   6        243.71        275.41        79.58 o
  -9  13   6        586.86        577.87        90.18 o
  -8  13   6        621.84        723.24        98.72 o
  -7  13   6        347.20        509.93        96.24 o
  -6  13   6        286.48        348.15        65.36 o
  -5  13   6         84.48         46.90        59.45 o
  -4  13   6       2060.12       2087.38       136.67 o
  -3  13   6        698.23        652.27        89.82 o
  -2  13   6         48.82         45.87        59.92 o
  -1  13   6         88.06        169.02        86.89 o
 -11  14   6          3.05        112.72        98.79 o
 -10  14   6          7.39         72.52        75.86 o
  -9  14   6       1181.87       1245.29       119.44 o
  -8  14   6        467.25        548.27       150.12 o
  -7  14   6        162.48        200.66        78.31 o
  -6  14   6         55.57        102.95        56.01 o
  -5  14   6        346.89        301.09        82.92 o
  -4  14   6        133.30        212.78       143.12 o
   0   0   7        250.68        249.50       112.72 o
  -1   1   7        574.62        478.36        77.53 o
   0   1   7        212.74        248.79        63.70 o
   1   1   7       1480.97       1579.53       113.11 o
  -3   2   7       2614.11       2815.41       114.16 o
  -2   2   7         63.21         43.22        47.95 o
  -1   2   7       2174.32       2478.65       164.80 o
   0   2   7        128.05        121.74        38.86 o
   1   2   7        132.33        179.04        45.84 o
   2   2   7        311.71        313.77        56.68 o
  -5   3   7       2524.79       2869.54       286.28 o
  -4   3   7        773.32        812.99        92.82 o
  -3   3   7         21.78         12.96        32.86 o
  -2   3   7       1868.57       1771.34        93.41 o
  -1   3   7        882.67        854.69        73.79 o
   0   3   7          0.43         -1.47        31.72 o
   1   3   7        169.78        181.96        47.58 o
   2   3   7       1333.71       1267.75        85.81 o
   3   3   7       5790.73       6500.68       606.37 o
  -7   4   7       1637.55       1611.79       113.20 o
  -6   4   7       2562.65       2792.52       294.83 o
  -5   4   7        148.68        175.67        41.56 o
  -4   4   7        300.52        285.17        41.41 o
  -3   4   7          5.03         -8.92        29.90 o
  -2   4   7        109.29        134.85        43.85 o
  -1   4   7        133.32        109.39        41.67 o
   0   4   7        816.18        877.35        73.70 o
   1   4   7        233.79        186.10        56.97 o
   2   4   7        424.38        485.36        65.08 o
   3   4   7        240.06        217.50        70.10 o
   4   4   7        225.40        198.03        58.29 o
  -9   5   7        598.44        664.54       148.57 o
  -8   5   7        165.30        148.93        57.26 o
  -7   5   7        396.23        393.47        64.19 o
  -6   5   7          2.82         19.60        32.94 o
  -5   5   7        219.76        262.91        47.80 o
  -4   5   7       1705.88       1608.07       134.84 o
  -3   5   7        937.64        958.27        65.64 o
  -2   5   7        347.45        401.67        59.14 o
  -1   5   7        253.74        305.81        54.55 o
   0   5   7         63.42         94.86        42.81 o
   1   5   7        865.22        879.43       104.57 o
   2   5   7       1566.10       1781.33       176.59 o
   3   5   7        879.83        843.76       166.94 o
   4   5   7        668.52        577.12        90.11 o
   5   5   7         99.89         37.69        47.49 o
 -11   6   7       1470.90       1456.29       306.83 o
 -10   6   7         61.44         56.53        57.01 o
  -9   6   7        422.37        429.03        69.38 o
  -8   6   7        308.01        351.52        63.41 o
  -7   6   7       3821.67       4021.71       704.63 o
  -6   6   7         44.37         41.50        34.73 o
  -5   6   7        341.57        397.56        48.68 o
  -4   6   7        597.99        599.51        58.52 o
  -3   6   7       1782.69       1857.14        85.61 o
  -2   6   7        754.59        784.58        63.37 o
  -1   6   7         13.71         20.76        35.35 o
   0   6   7        808.91        809.53        75.32 o
   1   6   7       1033.71       1013.37        81.31 o
   2   6   7       2087.71       2028.49       218.70 o
   3   6   7          2.03          1.05        46.33 o
   4   6   7        320.94        371.19        84.21 o
   5   6   7         49.67          5.10        49.28 o
   6   6   7        419.29        460.46        88.04 o
 -13   7   7         10.68         65.24        56.80 o
 -12   7   7        340.29        452.82        93.60 o
 -11   7   7         12.58         -2.54        48.91 o
 -10   7   7       1206.53       1251.75       180.73 o
  -9   7   7        499.95        493.23       102.35 o
  -8   7   7        995.48        994.49       138.57 o
  -7   7   7        522.55        522.12        69.41 o
  -6   7   7       1252.43       1471.65       163.60 o
  -5   7   7       4159.06       3943.46       302.52 o
  -4   7   7        114.72         85.62        38.26 o
  -3   7   7        126.13        150.90        42.81 o
  -2   7   7        511.26        508.60        57.88 o
  -1   7   7       5938.98       6067.24       168.98 o
   0   7   7        683.31        661.39        71.29 o
   1   7   7        797.80        835.91        96.76 o
   2   7   7          0.50         46.28        53.00 o
   3   7   7       4137.43       3892.47       541.63 o
   4   7   7       1452.21       1455.17       132.23 o
   5   7   7        975.00        980.60       140.68 o
   6   7   7          6.36        -53.77        53.77 o
 -13   8   7         88.66         74.21        60.94 o
 -12   8   7          7.66          0.74        54.24 o
 -11   8   7       1175.95       1264.55       142.02 o
 -10   8   7       1350.33       1389.03       245.60 o
  -9   8   7         10.09         34.06        48.67 o
  -8   8   7        191.73        188.09        56.21 o
  -7   8   7          5.10         62.90        47.82 o
  -6   8   7       2183.19       2592.48       366.32 o
  -5   8   7       1591.26       1481.33       103.42 o
  -4   8   7         45.64         57.75        36.59 o
  -3   8   7        133.04        143.83        45.38 o
  -2   8   7       1255.30       1302.95        81.90 o
  -1   8   7       1220.48       1250.58        90.52 o
   0   8   7          6.47         22.46        40.14 o
   1   8   7        182.96        158.40        62.56 o
   2   8   7         32.51         90.45        53.89 o
   3   8   7        197.91        226.94        69.26 o
   4   8   7         72.07         82.47        75.73 o
 -13   9   7         56.14         38.00       122.85 o
 -12   9   7          0.09         -4.21        45.16 o
 -11   9   7        913.46       1007.04       148.80 o
 -10   9   7          0.83         60.02        53.55 o
  -9   9   7        356.50        327.14        80.33 o
  -8   9   7          2.38        -10.59        41.99 o
  -7   9   7         90.56         74.50        50.37 o
  -6   9   7         49.05         41.68        43.09 o
  -5   9   7        129.10        158.19        45.58 o
  -4   9   7         58.47         61.22        42.49 o
  -3   9   7        316.78        303.75        54.19 o
  -2   9   7        342.42        308.68        62.82 o
  -1   9   7        213.67        203.41        55.66 o
   0   9   7         15.22         39.95        49.92 o
   1   9   7          8.09          7.53        75.36 o
   2   9   7        222.60        314.88        97.92 o
   3   9   7         19.66        121.36        77.58 o
 -12  10   7        463.22        595.88       239.56 o
 -11  10   7        380.77        336.15        85.15 o
 -10  10   7        671.44        728.73       158.93 o
  -9  10   7          5.85         22.95        55.45 o
  -8  10   7         87.02         78.08        57.65 o
  -7  10   7       1002.56        910.21       103.79 o
  -6  10   7         42.45         29.40        48.55 o
  -5  10   7          3.86          4.90        44.60 o
  -4  10   7        101.92         97.63        46.02 o
  -3  10   7       1666.54       1626.41       103.03 o
  -2  10   7       1816.74       1801.97       107.97 o
  -1  10   7         60.94         79.97        66.11 o
   0  10   7        317.80        343.19        99.40 o
   1  10   7        149.46        108.77        72.29 o
   2  10   7        697.59        696.02       119.85 o
 -12  11   7        212.83        541.20       148.22 o
 -11  11   7        733.85        929.91       263.66 o
 -10  11   7        483.77        616.49       122.94 o
  -9  11   7        629.80        624.67       105.92 o
  -8  11   7        461.10        473.31       110.58 o
  -7  11   7        423.30        465.31       111.42 o
  -6  11   7        241.09        235.01        59.29 o
  -5  11   7        995.19        955.88       130.19 o
  -4  11   7        164.45        154.00        55.24 o
  -3  11   7       1311.95       1288.86       112.29 o
  -2  11   7        125.04         88.58        62.56 o
  -1  11   7        568.48        508.50       127.29 o
   0  11   7        873.03        764.47       196.31 o
  -9  12   7         78.05         92.60        82.47 o
  -8  12   7        482.18        340.91       106.29 o
  -7  12   7        329.93        389.01        85.53 o
  -6  12   7       1471.75       1538.60       125.89 o
  -5  12   7        575.33        557.01       125.14 o
  -4  12   7          7.49         55.94        64.12 o
  -3  12   7         88.63         90.74        59.64 o
  -2  12   7        801.77        865.30       124.97 o
  -1  12   7        540.64        500.28       149.45 o
  -8  13   7         49.74        105.86        61.74 o
  -7  13   7          0.11        -11.49        58.24 o
  -6  13   7        686.25        815.55       100.80 o
  -5  13   7          5.21        126.03        99.42 o
   0   0   8         25.53         24.06        82.32 o
  -1   1   8         82.09         50.07        55.32 o
   0   1   8       2164.49       2152.75       140.66 o
   1   1   8        579.81        567.68        88.64 o
  -3   2   8       4696.91       4945.49       423.97 o
  -2   2   8        329.90        303.16        75.91 o
  -1   2   8       2481.29       2532.74       260.24 o
   0   2   8          7.07          3.37        47.30 o
   1   2   8       2006.66       1984.01       132.20 o
   2   2   8        536.39        579.54        88.87 o
  -5   3   8        272.05        203.96        59.74 o
  -4   3   8        239.56        223.87        66.07 o
  -3   3   8        839.30        927.26       104.93 o
  -2   3   8        100.14        160.95        63.36 o
  -1   3   8       1082.77       1095.99       109.35 o
   0   3   8        146.51        192.71        63.82 o
   1   3   8         71.69         47.36        51.38 o
   2   3   8         71.44         42.76        43.40 o
   3   3   8        774.78        907.92        84.26 o
  -7   4   8        792.83        744.38        96.48 o
  -6   4   8        469.61        545.61        73.15 o
  -5   4   8        671.20        742.67       102.60 o
  -4   4   8        199.69        161.73        61.49 o
  -3   4   8         44.51         51.74        52.85 o
  -2   4   8        105.81         68.82        54.69 o
  -1   4   8         55.90         85.92        56.16 o
   0   4   8        190.85        214.29        55.47 o
   1   4   8        491.58        494.27        71.41 o
   2   4   8         43.53         46.06        44.30 o
   3   4   8        158.11        206.72        67.65 o
   4   4   8        612.89        650.41       162.86 o
  -9   5   8        126.44        155.63        65.25 o
  -8   5   8         57.20         99.18        51.76 o
  -7   5   8        218.86        251.90        66.20 o
  -6   5   8         23.12         55.00        42.90 o
  -5   5   8          1.66         -8.35        38.09 o
  -4   5   8         92.57         70.78        53.85 o
  -3   5   8       1047.13       1009.29       111.98 o
  -2   5   8        888.00        843.69        77.33 o
  -1   5   8         27.58         24.85        41.84 o
   0   5   8        759.05        751.13        82.70 o
   1   5   8        277.20        263.81        62.27 o
   2   5   8       2668.16       2609.74       144.42 o
   3   5   8        941.72        925.29       103.72 o
   4   5   8         35.79         48.30        52.62 o
   5   5   8          9.45         59.81        58.23 o
 -11   6   8       1745.67       1715.27       291.75 o
 -10   6   8          0.71         15.65        52.75 o
  -9   6   8        171.70        138.27        62.66 o
  -8   6   8        661.62        770.26        90.00 o
  -7   6   8       1704.59       1762.84       219.55 o
  -6   6   8        132.94         97.61        58.80 o
  -5   6   8        461.34        445.58        78.40 o
  -4   6   8          2.89        -16.37        40.81 o
  -3   6   8       2238.31       2218.37       115.61 o
  -2   6   8        637.45        608.66        74.13 o
  -1   6   8        345.08        320.41        63.13 o
   0   6   8        144.01        169.89        56.36 o
   1   6   8       1342.09       1429.15       104.44 o
   2   6   8       2880.16       2867.19       403.55 o
   3   6   8         42.37         94.40        62.51 o
   4   6   8         58.15         87.94        57.31 o
   5   6   8        209.49        137.74        66.79 o
 -11   7   8        373.47        393.07       117.13 o
 -10   7   8        130.12        146.25        71.65 o
  -9   7   8          2.48         20.28        43.21 o
  -8   7   8        407.78        405.96        80.07 o
  -7   7   8         19.00          2.74        44.29 o
  -6   7   8        397.25        496.40        84.42 o
  -5   7   8       1163.33       1177.17        87.95 o
  -4   7   8          5.59          7.76        42.44 o
  -3   7   8       1181.77       1250.22        96.04 o
  -2   7   8        191.92        213.88        59.22 o
  -1   7   8       1851.39       1849.53       110.89 o
   0   7   8          2.80         18.41        42.70 o
   1   7   8        438.52        434.74        84.60 o
   2   7   8        108.26         75.96        62.88 o
   3   7   8        988.13       1053.33       116.42 o
   4   7   8        616.08        758.35       161.48 o
 -11   8   8        254.37        377.65       134.51 o
 -10   8   8        211.41        186.93        63.78 o
  -9   8   8         68.92        152.18        53.41 o
  -8   8   8         83.85        123.21        53.49 o
  -7   8   8        264.93        181.88        65.72 o
  -6   8   8        442.32        447.45        85.75 o
  -5   8   8        224.52        225.62        54.97 o
  -4   8   8         86.59         60.92        46.71 o
  -3   8   8       1048.61        942.93        88.92 o
  -2   8   8        671.11        725.82        82.54 o
  -1   8   8        371.13        352.12        67.24 o
   0   8   8        241.47        258.40        70.35 o
   1   8   8         84.73        104.26        59.32 o
   2   8   8        320.81        194.68        70.95 o
   3   8   8          1.79         52.81        89.29 o
 -10   9   8        292.94        282.70        78.06 o
  -9   9   8        112.71         92.39        49.78 o
  -8   9   8        151.87        137.83        63.78 o
  -7   9   8          3.92          8.00        51.35 o
  -6   9   8          4.65         57.01        60.63 o
  -5   9   8         74.60         95.23        51.71 o
  -4   9   8        501.50        475.93        69.91 o
  -3   9   8         38.99         49.93        45.99 o
  -2   9   8        575.74        594.88        81.70 o
  -1   9   8          0.74        -15.70        48.04 o
   0   9   8        234.21        210.70        68.28 o
   1   9   8          6.96        102.55        78.43 o
  -9  10   8        334.65        244.11        87.80 o
  -8  10   8         44.71         53.77        58.13 o
  -7  10   8       2192.05       2189.16       148.50 o
  -6  10   8        510.44        501.60        94.81 o
  -5  10   8        167.64        119.90        55.68 o
  -4  10   8        133.40        105.48        50.12 o
  -3  10   8       1782.80       1795.48       130.86 o
  -2  10   8       1972.01       1942.99       151.91 o
  -1  10   8         19.73         18.39        69.59 o
  -8  11   8        503.46        620.60       177.31 o
  -7  11   8       1357.86       1235.53       316.63 o
  -6  11   8        266.21        250.77        73.82 o
  -5  11   8        574.02        412.53       101.14 o
  -4  11   8         25.51         22.24        66.29 o
  -3  11   8        636.85        598.23        89.47 o
   0   0   9       3422.63       3410.74       328.03 o
  -1   1   9         21.03         21.54        55.22 o
   0   1   9       1034.93        953.76       116.06 o
   1   1   9       1637.51       1654.40       140.98 o
  -3   2   9       3602.78       3562.24       187.37 o
  -2   2   9        182.83        229.25        77.26 o
  -1   2   9         34.93         46.84        59.98 o
   0   2   9         42.29         51.18        56.60 o
   1   2   9        736.86        724.18        99.79 o
   2   2   9        841.56       1191.54       198.46 o
  -5   3   9         63.09         63.51        55.23 o
  -4   3   9          6.00          1.17        45.72 o
  -3   3   9        129.03         72.58        60.45 o
  -2   3   9        159.11        188.83        70.38 o
  -1   3   9          7.69        -19.86        46.09 o
   0   3   9        188.32        212.46        72.35 o
   1   3   9        363.14        300.68        78.01 o
   2   3   9         21.91         20.16        49.75 o
   3   3   9         97.71        110.41        63.50 o
  -7   4   9        246.62        322.80       100.20 o
  -6   4   9         30.22          8.85        57.84 o
  -5   4   9        367.20        316.24        75.72 o
  -4   4   9       1036.93       1263.70       168.45 o
  -3   4   9        293.28        303.15        78.32 o
  -2   4   9        100.74         36.48        54.26 o
  -1   4   9          2.11        -12.85        47.57 o
   0   4   9        877.90        959.84       107.85 o
   1   4   9        602.87        528.89        97.73 o
   2   4   9        143.02        173.42        67.02 o
   3   4   9          1.36         24.36        65.39 o
   4   4   9        365.18        405.69       102.19 o
  -9   5   9        814.22       1246.26       226.71 o
  -8   5   9        142.83        157.18        79.16 o
  -7   5   9         47.92         26.99        58.61 o
  -6   5   9         26.64         57.79        60.72 o
  -5   5   9        226.72        237.89        75.44 o
  -4   5   9        452.79        602.55        96.59 o
  -3   5   9         18.74         43.45        60.23 o
  -2   5   9        188.67        145.74        66.87 o
  -1   5   9        186.98        184.24        73.01 o
   0   5   9       1454.52       1417.37       125.39 o
   1   5   9         98.88        126.60        64.72 o
   2   5   9       1086.72       1038.55       137.45 o
   3   5   9         81.55        121.74        64.97 o
   4   5   9        281.23        316.63       155.78 o
  -8   6   9        351.20        253.52        85.47 o
  -7   6   9       1258.84       1159.98       246.97 o
  -6   6   9         28.81         49.01        64.92 o
  -5   6   9        463.06        457.05        91.09 o
  -4   6   9        188.40        225.48        70.11 o
  -3   6   9       1314.63       1332.74       168.45 o
  -2   6   9        158.22        145.80        70.62 o
  -1   6   9          0.52        -42.05        51.71 o
   0   6   9        305.96        311.60        76.69 o
   1   6   9        515.03        507.37        92.17 o
   2   6   9       1101.92       1302.96       138.74 o
  -8   7   9        309.27        234.31       131.72 o
  -7   7   9         61.30         89.14        71.39 o
  -6   7   9         11.53         45.38        62.07 o
  -5   7   9         26.79         39.12        63.42 o
  -4   7   9        678.89        699.97       100.06 o
  -3   7   9        470.15        499.74        99.16 o
  -2   7   9          0.16         46.84        62.63 o
  -1   7   9          8.58         29.59        50.12 o
   0   7   9        115.90         71.03        45.24 o
   1   7   9         66.09         -3.86        54.76 o
  -7   8   9        162.85        246.97       144.38 o
  -6   8   9         33.88         29.63        61.72 o
  -5   8   9         63.39         80.30        72.95 o
  -4   8   9        109.30         99.00        61.41 o
  -3   8   9        579.48        540.91       100.91 o
  -2   8   9         98.59         90.42        56.62 o
  -1   8   9         24.98         18.55        47.63 o
  -5   9   9         62.68         56.99        97.52 o
   0   0  10        554.03        705.45       210.24 o
  -1   1  10         53.69         92.26        70.08 o
   0   1  10        700.10        593.72       111.32 o
   1   1  10        199.66        145.32        79.58 o
  -3   2  10        103.03         64.01        69.33 o
  -2   2  10          2.09          9.32        57.92 o
  -1   2  10         80.41        103.02        67.61 o
   0   2  10        396.15        407.70        92.84 o
   1   2  10        258.74        354.53        89.89 o
   2   2  10        262.93        352.09       165.91 o
  -4   3  10          3.12         54.46       106.39 o
  -3   3  10        173.75        143.63        70.23 o
  -2   3  10        407.45        412.47        93.69 o
  -1   3  10        491.22        549.63       103.48 o
   0   3  10         68.97         95.34        66.03 o
   1   3  10        181.90        196.31       122.85 o
  -4   4  10       1981.17       2064.43       259.64 o
  -3   4  10        362.10        274.84       136.78 o
  -2   4  10          3.26         -2.57        70.73 o
  -1   4  10         11.29          6.77        72.13 o
   0   4  10        347.49        482.54       160.85 o
                                                
